# Supplementary material for: The core metabolome and root exudation dynamics of three phylogenetically distinct plant species
Source: Nat Commun. 2023 Mar 24;14:1649. doi: 10.1038/s41467-023-37164-x (PMC10039077; doi:10.1038/s41467-023-37164-x)
Supplement: Supplementary file 7 — Source Data [file 41467_2023_37164_MOESM7_ESM.xlsx]

## Sheet: 1a
	normalized peak height
metabolite	B. distachyon 0h	B. distachyon 0h	B. distachyon 0h	B. distachyon 0h	B. distachyon 0.5h	B. distachyon 0.5h	B. distachyon 0.5h	B. distachyon 0.5h	B. distachyon 2h	B. distachyon 2h	B. distachyon 2h	B. distachyon 2h	B. distachyon 4h	B. distachyon 4h	B. distachyon 4h	B. distachyon 4h	B. distachyon 1d	B. distachyon 1d	B. distachyon 1d	B. distachyon 1d	B. distachyon 4d	B. distachyon 4d	B. distachyon 4d	B. distachyon 4d
2-hydroxypyridine	1.39418	1.08178	1.19112	1.03709	2.23827	1.05063	1.05829	0.831332	0.653674	0.764671	0.939036	2.11125	2.22721	0.698161	0.876543	0.912104	8.98118	1.01672	1.87463	0.918811	0.823514	0.759184	2.17083	11.0055
2'-deoxyadenosine	0.128458	4.1412	0.143626	0.222197	0.406956	0.587625	0.64168	0.345916	0.0166404	0.0234279	0.00235588	0.00690828	0.0849782	0.0169847	0.0118184	0.00877978	0.0182304	0.0146549	0.0267361	0.012354	0.0327177	0.0180423	0.047857	0.0254467
2'-deoxyguanosine	9.88404	16.2359	100	11.2914	4.09975	5.68623	7.06934	4.0598	0.744878	0.69342	0.74218	0.328273	0.533792	0.833375	0.854252	0.809056	1.09321	0.961321	0.452267	0.845124	1.02596	0.911489	0.672297	1.15616
3-methoxytyramine	26.8443	26.156	9.215	10.6214	19.0717	30.501	34.5761	9.21755	5.37229	6.91369	10.08	24.3873	2.53543	7.82256	86.3613	20.2607	36.4827	52.8788	72.2544	68.1611	42.4773	74.5159	100	85.6575
3-methyladenine	0.254431	0.403773	0.153788	0.309406	0.0659542	0.10062	0.0373378	0.0621078	0.0767464	0.0593636	0.0393111	0.0505337	0.0951982	0.114631	0.166833	0.146981	0.291424	0.206962	0.2192	0.348469	0.845997	0.913146	0.655713	12.7406
4-aminobutanoic acid	0.12993	1.98234	0.0494022	0.0592789	0.25814	1.46934	0.0658198	0.056386	0.492551	0.146423	1.15909	0.371899	0.0754596	1.36963	0.3244	4.94882	4.25515	6.30024	0.457554	8.962	0.418022	5.35296	5.47184	6.94191
4-guanidinobutanoic acid	3.66123	0.22111	0.203873	0.15118	5.19773	0.0683452	0.113121	0.0934613	0.0964378	0.0705359	0.523767	2.44269	0.0252076	5.8782	0.321664	2.27758	4.98953	3.12189	0.253414	3.67605	26.5468	12.5712	24.0915	12.7277
4-hydroxybenzoic acid	0.52041	0.265556	0.19407	0.164617	0.941998	0.245258	0.151772	0.130704	0.718825	0.757852	1.71226	1.90015	1.8747	0.943481	1.87977	1.92518	1.53948	2.30823	1.49763	21.2475	21.3268	3.04934	25.7159	3.98619
4-imidazoleacetic acid	0.121406	0.157165	0.0960369	0.0502753	0.0921908	0.0567012	0.103062	0.386295	0.0826843	0.120741	0.13066	1.11544	0.223612	0.273332	0.718434	0.534997	0.628926	1.08758	3.26694	1.25366	1.61702	23.6373	98.2184	3.41666
4-pyridoxic acid	1.90685	25.6717	1.05862	12.594	0.611663	0.835467	0.42499	0.528341	0.458241	0.556907	0.406091	0.567114	0.036701	0.902414	1.30738	1.37439	1.59323	2.66011	2.08989	2.20832	6.36117	100	7.2005	88.4699
4-quinolinecarboxylic acid	0.0159167	0.010227	0.013328	0.00728168	0.00540493	0.00318181	0.00317341	0.00288113	0.0052484	0.00314814	0.00553571	0.00343042	0.00161402	0.0172057	0.0140734	0.00682827	0.0204858	0.0175189	0.0141289	0.0144792	0.092674	0.0781776	0.100941	0.117676
5-methylcytosine	0.0928565	0.061101	0.0366831	0.0624919	0.0147509	0.0236536	0.0105603	0.201801	0.0781855	0.0924594	0.0519024	0.0506464	0.00373349	0.143291	0.143959	0.125005	0.369426	2.59864	0.187747	0.270169	4.94841	4.4831	2.64901	4.13981
5'-deoxyadenosine	0.487619	0.370506	0.138766	0.232758	0.125467	0.132796	0.16001	0.202986	0.247576	0.488697	2.87717	0.65601	0.0901215	0.627238	0.912398	0.620054	27.4962	1.79416	2.39815	13.2037	1.49704	1.65233	1.44486	1.49709
5'-methylthioadenosine	62.7248	31.2589	17.6594	28.2689	9.36337	0.458974	0.566371	0.655757	0.111149	0.182246	0.300421	0.387767	0.0585974	0.384256	0.400447	0.218501	15.0779	0.858715	0.548338	1.24731	45.6779	0.434497	3.38489	19.6693
acetylcholine	0.24415	0.130493	0.112855	0.0731302	0.212824	0.203411	0.11773	0.0938295	0.0938767	0.103842	0.0674317	0.402816	2.98516	0.218245	0.465046	0.298054	0.214104	0.293089	0.568522	0.453909	0.475397	0.487435	1.41088	12.4037
adenine	23.9764	23.0408	19.1673	18.6051	13.9964	10.1665	8.64657	7.37648	13.0884	16.5634	13.2124	27.8597	0.067947	24.1985	42.8578	38.8376	53.6541	62.2343	92.3454	56.6592	88.209	70.7756	100	69.4272
adenosine	0.241116	4.12215	1.10203	2.06815	3.88787	0.254193	1.40527	2.96279	2.66543	0.239519	1.69588	4.49365	0.158348	4.3227	3.94439	4.13622	6.85251	5.43991	4.98441	6.49571	8.91659	2.82412	5.72727	3.86281
alpha-hydroxyisobutyric acid	0.122153	0.0535874	0.0399557	0.0301046	0.0606812	0.108102	0.0470279	0.0346865	0.0301122	0.0381246	0.0502112	0.166403	0.129849	0.0359956	0.131888	0.0699732	0.0604038	0.0697103	0.154427	0.0602191	0.0673563	0.0491732	0.0794775	0.0852003
an hydroxycinnamic acid	0.867997	0.404031	0.229595	0.405024	0.165201	0.164366	0.0837599	0.140597	0.0521975	0.0632585	0.0982417	0.184724	0	0.149088	0.342251	0.402805	1.31305	0.854923	0.334876	2.28156	0.894027	0.784664	0.666304	1.40302
azelaic acid and unresolvable, unidentified isomers	7.27215	5.75701	4.57412	3.89964	2.06311	7.42269	3.72009	3.85089	4.04764	5.87379	4.52999	2.21277	4.20171	6.3842	7.33427	8.46198	7.69961	9.01706	2.94037	100	11.3563	11.4414	3.85886	14.1906
betaine	12.632	11.8993	4.28211	24.1222	3.60451	4.75492	1.90265	4.64491	15.8177	16.8373	10.8727	9.12634	35.0574	43.3442	72.7458	27.3607	55.5902	54.9321	26.3674	54.7382	85.1865	85.6993	32.0194	71.511
bis(3-aminopropyl)amine	51.8464	40.864	2.44938	2.10672	31.3206	66.6021	4.90078	2.79511	14.7556	2.29797	2.41274	19.589	34.8084	2.08985	100	78.0274	42.8288	56.9619	3.46436	4.60146	2.31291	2.77839	2.60659	61.3765
caffeic acid	4.56867	1.93443	0.440888	0.424412	1.00166	1.07763	2.13785	0.375517	2.26562	2.93014	3.7594	5.10236	10.9237	3.1273	4.73416	51.343	3.82256	4.80801	5.36457	4.79384	4.17497	3.74142	6.85227	5.2474
carnitine	0.102944	0.0669692	0.0531433	0.0782361	0.118799	0.0565818	0.0850676	0.0649967	0.0565247	0.0454262	0.0501317	0.0655983	28.1399	0.134705	0.185292	0.0808599	0.107194	0.099867	0.0798705	0.156996	1.00599	0.196661	0.165772	0.204487
cytosine	1.02206	0.640273	4.42524	0.667761	0.107081	1.67813	0.126566	0.176266	0.150834	0.17544	0.143346	1.18972	22.8832	0.425639	0.419406	0.302981	0.758328	5.61141	0.353057	0.612281	33.3772	18.5229	14.4991	20.807
deoxycarnitine	0.0844219	0.0646363	0.0696293	0.0579979	0.0550129	0.0225841	0.0355333	0.0239806	0.0151635	0.015582	0.0179688	0.0354746	0.0273512	0.0380421	0.0494083	0.0417757	0.0630775	0.0610032	0.0705842	0.0606256	0.249771	0.190703	0.263123	0.20618
deoxycytidine	0.155785	0.0788499	0.0400332	0.0417244	0.0732349	0.0869852	0.0325704	0.0210595	0.494325	0.084752	0.0565542	3.66003	0.0208839	0.0990979	0.473808	0.401408	0.429921	7.29963	15.3322	0.908929	0.596907	0.671365	27.3299	11.41
dethiobiotin	0.614366	0.543277	0.233646	0.34088	0.0907898	0.0796535	0.0668566	0.0993544	0.01568	0.0239413	0.0176369	0.0353742	0.0319504	0.0500778	0.0829065	0.0571329	0.217767	0.278595	0.213556	0.264015	7.82153	0.771257	6.3275	0.830101
dihexose(s)	0.0787898	3.65107	0.112902	0.33404	0.128573	86.4002	100	2.83161	0.124521	0.142362	0.0911115	0.0706875	0.162955	0.253376	0.358832	0.145256	0.195384	0.245074	0.110737	0.419041	2.12482	0.232783	0.0982084	0.180262
ferulic acid	1.66797	0.955432	0.486554	0.85094	0.135131	0.332797	0.107087	0.29968	0.207613	0.521551	0.606343	0.285684	0.194708	0.645858	4.6951	1.0231	6.64113	7.82467	1.53448	10.9737	2.30656	0.575718	1.52521	2.04359
glucuronolactone	0.620603	1.74805	0.22895	0.329733	0.739264	0.994252	0.368487	0.266158	2.71405	1.87525	0.35171	1.87594	0	3.00058	16.6222	8.03728	5.2872	9.17118	7.56081	5.4033	8.04829	84.3356	9.35165	17.9475
glutamine	0.0181179	0.0203711	0.00199902	0.00316087	0.00452345	0.000906227	0.00896748	0.00120876	0.0147638	0.0254008	0.0137835	1.27426	0.00132996	0.0167967	0.0408325	0.022031	0.0135363	0.0121744	0.00804102	0.641603	0.0346585	0.0221562	0.255549	0.0134307
glyceraldehyde or lactic acid	0.121867	0.0595355	0.952739	0.0761586	0.216751	0.298182	1.18599	0.142126	0.0618596	0.0753342	0.0712375	0.0876785	0.542383	0.0734356	0.133358	0.0832469	0.0970241	0.130376	0.107053	0.190962	0.0945871	0.0901319	0.151661	0.131628
guanine	31.4317	35.8958	31.3372	33.5359	4.90042	8.35417	5.33598	10.926	12.4255	17.2612	12.5033	11.5992	19.8339	22.1749	23.2769	24.5718	50.4651	46.9151	54.5248	44.2136	66.9306	78.6727	56.7186	77.0097
histamine and unresolvable, unidentified isomers	39.7527	39.2116	36.1649	40.7068	67.6701	85.2186	84.8128	64.9195	25.6808	30.7248	62.7495	63.4969	0.0052823	34.4893	100	75.0717	55.5393	72.5803	74.0354	95.3181	67.5866	56.5954	90.9869	71.2471
histidinol and unresolvable, unidentified isomers	3.69261	3.48394	2.88326	3.1944	5.75216	58.2498	7.18361	3.61542	1.90153	2.90226	5.84817	70.7172	0.0201343	2.75151	8.87722	5.88966	5.47075	7.08258	10.416	8.92467	4.71201	6.26551	9.51932	8.25441
homovanillic acid	9.09196	5.21455	4.66131	4.32113	0.7136	1.39647	1.38723	1.57354	0.712586	0.93294	0.898188	0.495255	0.652697	1.36282	1.51393	2.29443	3.38612	4.24686	1.23922	4.51516	14.6798	20.0506	5.52808	16.3654
hypoxanthine	8.71808	0.795026	6.19893	7.61546	0.342304	0.199405	0.206337	0.238005	3.33384	5.9416	4.16624	7.17626	33.4326	17.5028	15.6609	15.027	36.8193	43.0101	56.6872	30.6425	31.264	29.762	50.9588	18.4125
inosine	1.77022	0.962169	0.449306	0.465355	0.374701	0.484522	0.354476	0.261008	0.261457	0.334652	0.488466	0.644457	2.04618	0.786032	1.75511	1.52415	2.55251	3.00033	2.33887	3.47657	65.9154	2.7562	100	3.94823
isoleucine	0.0742421	0.0733854	0.0240498	0.0462795	0.0832983	0.119635	0.0434953	0.0377648	0.0317866	0.0674565	0.0533913	0.255937	0.0957733	0.153555	0.322779	0.177401	0.164045	0.385628	0.254986	6.98309	0.186629	0.435844	0.627403	1.1542
leucine/norleucine	0.0883398	0.0690667	0.0201296	0.0337838	0.0643428	0.105355	0.0482632	0.0271617	0.0390353	0.0523676	0.0478057	0.112913	0.120597	0.114821	0.296799	0.194912	0.199201	0.402427	0.189592	0.559773	0.176312	0.21082	0.273079	0.732885
malonic acid	1.21127	0.442207	0.263392	0.288145	0	0.504668	0.577775	0.32107	0.223981	0.297185	1.473	1.58541	9.71615	0.647484	3.62669	1.26028	1.20824	2.45136	2.20754	3.06152	2.07402	1.53012	2.27322	2.78422
N-acetyl-hexosamine	53.8348	34.008	1.08343	13.4779	0.523452	8.92277	0.560667	0.520526	0.464981	0.509209	0.497292	0.539761	0.832651	1.14492	1.80455	1.60362	38.5348	34.8267	1.2476	39.475	43.9356	44.7685	3.25665	76.7178
N-acetyl-phenylalanine	0.0784407	0.0590256	0.0348252	0.036192	0.0293424	0.0267353	0.0272589	0.0219783	0.0241422	0.0205648	0.0181798	0.0258843	0.0387419	0.0319517	0.0261856	0.02313	0.0681812	0.0516922	0.0491969	0.0489568	0.137057	0.064547	0.0992048	0.117233
nicotinamide	8.78228	4.30018	43.0798	3.46038	2.79357	2.63464	3.4686	2.5008	1.42671	1.91616	2.03748	1.79509	2.59687	2.3323	3.00184	3.45537	5.17283	4.93454	2.85103	5.49373	6.39618	66.8619	4.26855	7.57952
pantothenic acid	18.7635	12.4806	0.132338	2.97653	0.0108027	0.340908	0.100306	0.0794571	0.132161	0.179339	0.104676	0.0260073	0.013594	3.91925	0.395383	0.486011	1.15895	1.13689	0.0244467	8.31092	23.9529	31.8685	0.193862	31.4516
phenylalanine	0.148746	0.0934696	0.0111699	0.0300203	0.0447019	0.0978672	0.0336711	0.212387	0.02301	0.0440634	0.0178909	0.0567633	0.028315	0.071112	0.264489	0.150538	0.169938	0.211937	0.0630557	0.305095	0.0809309	0.300641	0.220781	12.0375
pipecolic acid	0.00528442	0.00337171	0.00320941	0.00353091	0.00713917	0.00586475	0.00269345	0.00320799	0.00240342	0.00212422	0.00392394	0	0.00390707	0.00213348	0.00314861	0	0.00328907	0.00316386	0	0	0.00342929	0.00355964	0.00518001	0.00276185
proline and unresolvable, unidentified isomers	0.00338374	0.00315584	0	0.0029451	0	0.00415138	0	0.00254744	0	0.00357745	0.0034176	0.0248144	0.00260873	0.00397928	0.014768	0.00591027	0.00480827	0.0153607	0.0118369	0.0402062	0.00562873	0.0310862	0.0155177	0.0424081
pyridoxine	3.00386	4.51166	0.121909	0.191965	0.278445	2.68885	0.0873625	1.32247	0.0522103	0.105566	0.0474094	1.75122	1.74645	0.0976595	3.41655	0.15548	0.28494	5.5897	3.50657	3.44214	10.4206	23.7733	10.9329	12.7754
sarcosine	0.00208891	0.00727643	0.00250058	0.00308516	0	0.00210934	0	0.00137441	0.00467796	0.00558086	0.00646105	0.00194976	0.0025849	0.00939466	0.0182358	0.00958062	0.0124476	0.01417	0.00281126	0.0840647	0.0115971	0.00549508	0.00294521	0.00512347
threonine	0.0187853	0.0326841	0.00823399	0.01423	0.0126999	0.0229349	0.0224772	0.0107822	0.0121159	0.0271772	0.0218926	0.0675813	0.0255418	0.0346195	0.165189	0.0485628	0.0465683	0.112016	0.0460375	0.16293	0.0495716	1.10597	0.0619794	0.116471
thymidine	0.284203	0.142622	0.076818	0.0787797	0.13264	0.116686	0.0638559	0.0758379	0.134301	0.181911	0.250307	0.782176	0.0140458	0.240727	0.407351	0.665567	0.565812	0.830237	1.68284	1.01345	0.698018	1.72499	1.65395	1.44871
trigonelline and unresolvable, unidentified isomers	0.0506647	0.046376	0.00188472	0.0412743	0.00189182	0.019414	0.00120108	0.00607254	0.00450566	0.00169978	0.000507284	0.00213772	0.00213827	0.00938316	0.00987062	0.011345	0.00495983	0.00460599	0.0013402	0.00296984	0.029874	0.0143101	0.00506444	0.318871
tyrosine	0.0339037	0.0273997	0.00980419	0.0110405	0.0179225	0.0291856	0.0163071	0.0109287	0.00963438	0.0162844	0.202732	0.0294583	0.020417	0.0173367	0.125788	0.0311679	0.0864972	0.165872	0.0752871	0.246471	0.0595554	0.0497295	0.0596345	0.114193
unidentified isomer of 3-hydroxyanthranilic acid	9.809	5.4468	6.22558	5.17345	4.01136	3.05713	3.56648	38.8627	0.965101	1.55497	2.88249	5.80977	0.155383	0.331091	0.684171	0.987819	1.66634	1.92918	48.2765	3.75576	6.68534	3.91677	100	10.8527
unidentified isomer of cytidine	26.9132	20.3422	9.11138	10.5385	4.88456	6.72814	0.409015	0.390419	0.171495	0.285201	0.279393	5.96946	0.0241485	0.574222	12.4258	12.0863	24.3887	30.1237	37.3053	32.0464	33.5371	35.3384	86.9569	49.3632
unidentified isomer of nicotine	22.9187	15.0023	6.75881	0.798635	52.3943	16.5327	11.6249	21.9306	23.0823	44.7956	19.2121	4.4777	100	31.8314	28.3208	0.0684843	0.0743906	0.0511948	0.217222	0.0656412	0.0601283	0.0599098	0.307881	0.0734385
unidentified isomer of nicotinic acid	0.121028	0.0748053	0.0171596	0.0200412	0.00431312	0.0174611	0.0065985	0.0081204	0.158828	0.0206201	0.0153821	0.00369934	0.0047781	0.024807	0.0367458	0.0375861	0.106679	0.210912	0.0102908	0.241833	0.17833	0.613324	0.0425377	5.46463
unidentified isomer of valine	0.343799	0.354086	0.306691	0.316142	0.234958	0.500515	0.277828	0.330919	0.19883	0.227025	0.104648	0.23741	0.110628	0.239031	0.318699	0.225171	0.25941	0.272702	0.135604	0.568756	0.254914	0.334939	0.250091	0.676198
uracil	0.449129	0.213773	0.123899	0.137812	0.0695864	0.1813	0.128346	0.0867037	0.0814834	0.106871	0.0933133	0.148938	1.01974	0.2818	0.933792	5.91292	0.95718	1.26725	0.747679	1.75518	2.14483	1.2286	1.50052	2.03209
vanillic acid	0.0619972	0.0220627	0.0191311	0.0218262	0.016498	0.0125029	0.00767582	0.0104508	0.00283581	0.00724622	0.00761186	0.0109723	0.0112841	0.00484008	0.0266448	0.00463969	0.0366989	0.0366734	0.0483306	0.0341402	0.0246034	0.00281196	0.0315864	0.0134712
xanthine	1.13579	0.759863	0.500614	0.491189	0.362506	0.245127	0.257387	0.263326	0.253525	0.39304	0.29399	0.510906	4.294	1.243	1.68919	1.52728	2.53262	28.233	2.42735	2.05431	25.372	2.18854	25.1383	2.32202

## Sheet: 1b
	normalized peak height
metabolite	A. thaliana 0 h	A. thaliana 0 h	A. thaliana 0 h	A. thaliana 0 h	A. thaliana 0.5 h	A. thaliana 0.5 h	A. thaliana 0.5 h	A. thaliana 0.5 h	A. thaliana 2h	A. thaliana 2h	A. thaliana 2h	A. thaliana 2h	A. thaliana 4h	A. thaliana 4h	A. thaliana 4h	A. thaliana 4h	A. thaliana 1d	A. thaliana 1d	A. thaliana 1d	A. thaliana 1d	A. thaliana 4d	A. thaliana 4d	A. thaliana 4d	A. thaliana 4d
2-hydroxypyridine	47.1635	66.743	3.71927	100	46.1932	38.6033	0.954268	4.23883	0.96521	1.04203	1.58191	24.3253	12.5314	2.68084	1.2883	1.412	1.06757	3.68831	0.712991	1.4233	2.45283	3.20969	1.75379	43.1015
2'-deoxyadenosine	0.0127508	0.0205325	0.00657416	0.0383482	0.00750867	0.00996461	0.00265411	0.0117655	0.00647847	0.00447954	0.00755694	0.00630863	0.00398018	0.0320888	0.00410155	0.00359144	0.0106633	0.0152313	0.0109068	0.00687933	0.0429473	0.0278418	0.0352384	0.0740734
2'-deoxyguanosine	0.857014	0.83912	0.46517	0.784789	0.534762	0.730803	0.705309	0.735603	0.70217	0.985231	0.761862	0.320195	0.788473	0.516593	0.78003	0.75057	0.861791	0.605412	0.837381	0.761892	0.609733	0.86122	0.832997	0.730419
3-methoxytyramine	9.47269	14.3262	3.27296	8.01697	3.3766	4.799	2.02507	2.86214	59.7456	3.19824	2.22305	2.26513	2.18411	2.39345	1.49602	2.07254	1.26131	3.24153	2.08054	1.52135	1.97589	2.22966	2.23954	4.46513
3-methyladenine	0.0263881	0.0714117	0.0226746	0.0191077	0.0264908	0.0407209	0.0372684	0.034017	0.063468	1.88359	0.0733712	0.039027	0.176977	0.111057	0.058195	0.0919615	1.40122	0.371923	0.323997	6.75967	1.32874	0.928906	11.4287	16.4759
4-aminobutanoic acid	4.44543	3.08826	3.81024	3.45338	11.5899	5.30546	1.25863	4.87663	0.193325	12.0212	9.46052	8.2071	26.7037	24.7288	5.89705	15.0962	20.9128	55.7873	5.90775	13.9528	40.6723	57.5573	26.5314	50.486
4-guanidinobutanoic acid	0.0235133	0.032257	0.0108185	0.0376891	0.0269225	0.0137991	0.00471287	0.0199482	0.0687899	0.00896514	0.00958611	0.0113219	0.0181617	0.031395	0.00977415	0.0132978	0.0231838	0.0653112	0.118025	0.0222419	0.109326	0.107595	0.0881218	0.194681
4-hydroxybenzoic acid	2.08848	2.26626	1.16102	3.56979	1.56685	1.86161	0.465134	1.98923	13.2964	2.39479	3.06614	2.3318	5.1921	3.3558	2.76715	4.43991	44.9212	82.5143	2.55171	4.6879	41.0508	57.1806	3.33307	60.1367
4-imidazoleacetic acid	0.0610246	0.0611186	0.107037	0.0758725	0.185195	0.0402895	0.0235826	0.0420371	0.298842	0.0318025	0.0303499	0.156375	0.0435331	0.0993409	0.0288875	0.0408695	0.0508619	0.309196	0.0452075	0.0465276	0.29467	0.428944	0.244607	0.900786
4-pyridoxic acid	0.165766	0.179145	0.0953514	0.160761	0.195352	0.109904	0.0506429	0.116738	0.674842	0.102357	0.107038	0.0490222	0.143975	0.0994318	0.0762917	0.172194	0.279555	0.395407	0.192514	0.295095	0.804279	0.921904	1.15966	1.43549
4-quinolinecarboxylic acid	0.0158798	0.0350398	0.00594881	0.0320346	0.00643036	0.0107313	0.00273979	0.0102321	0.00798297	0.00535829	0.0061755	0.00191625	0.00549473	0.00387132	0.0034452	0.00559425	0.0093179	0.0143615	0.0134401	0.014398	0.0516498	0.0580734	0.998057	0.0666163
5-methylcytosine	0.0122789	0.0225455	0.00594309	0.0162581	0.0125173	0.010716	0.00639582	0.01172	0.0988447	0.0243231	0.0182801	0.00546715	0.0160195	0.011978	0.00982725	0.0198439	0.0799872	0.0459432	0.0469083	0.0695696	0.166789	1.39693	0.172353	0.170314
5'-deoxyadenosine	0	0.0152064	0.0164369	0.0191516	0.0180257	0.0190287	0.00810918	0.0132028	0.754538	0.0232288	0.0167943	0.0238739	0.0174477	0.0248716	0.0112148	0.0315743	0.0453078	0.0645207	0.0246354	0.0235231	0.489958	0.225092	0.179612	0.591594
5'-methylthioadenosine	0.0854965	0.142684	0.182868	0.083982	0.172788	0.157818	0.0853399	0.13478	0.409125	0.229159	0.152432	0.158865	0.189962	0.171866	0.199741	0.0934124	0.674075	0.974159	0.213219	0.501536	0.512011	0.480653	0.611985	0.690657
acetylcholine	1.02526	0.601636	0.838387	0.209098	0.951914	0.31725	0.206658	0.40504	0.143011	1.01806	0.706622	1.3778	2.02059	3.84189	0.464877	1.12703	2.46753	100	0.471279	1.33565	2.90349	53.3096	2.22338	79.9723
adenine	7.66248	23.9397	15.5553	10.3118	21.682	13.8349	5.37716	9.8358	34.6464	64.0234	33.3894	14.2191	56.8027	47.3338	16.3799	17.6976	63.1849	98.2965	23.8856	34.8305	28.1019	28.15	45.1821	52.1911
adenosine	3.0459	4.01663	3.56221	2.51046	14.2804	7.1237	3.97688	6.3114	2.61706	21.2747	11.0654	8.78554	15.9673	17.8964	9.82131	11.1869	29.2755	26.6057	13.8174	18.619	16.6228	14.7438	23.1647	26.1629
alpha-hydroxyisobutyric acid	0.164355	0.15518	0.252432	0.155258	0.200212	0.327332	0.0807302	0.209481	0.111324	2.53289	2.22006	0.732088	12.7296	4.51422	1.08699	6.87124	100	8.25659	0.572244	6.75888	4.45974	3.1348	0.765293	2.18146
an hydroxycinnamic acid	0.206026	0.186437	0.172976	0.224214	0.463588	0.45161	0.0814746	0.459878	0.273183	1.78397	1.26814	0.49785	31.4011	1.55384	0.763194	1.7289	56.5637	73.2995	41.3638	54.7716	67.3858	95.346	74.2526	100
azelaic acid and unresolvable, unidentified isomers	9.20345	4.32621	1.41624	6.04822	1.35608	3.68595	2.05129	3.66156	4.62793	3.09367	3.96738	1.5372	6.42227	1.77598	4.43711	6.40301	10.7136	4.19257	6.12467	8.46768	16.1273	14.9377	7.03705	50.5433
betaine	20.194	33.5866	21.0162	19.1561	28.1319	21.7247	23.701	21.3622	14.9317	33.0873	23.429	17.9953	22.3087	18.9919	28.1715	24.4605	24.4755	18.7189	21.4142	24.7637	25.7615	23.0938	25.9576	26.0669
bis(3-aminopropyl)amine	48.6266	3.97097	1.67123	56.8163	2.84343	83.8159	1.70721	64.0851	57.2407	31.6775	3.53826	2.74492	74.2734	4.64956	36.3532	44.4231	16.3004	33.0078	1.57583	1.86672	2.38631	39.5809	3.09638	2.48186
caffeic acid	16.3637	22.3909	20.0577	39.2489	9.64095	12.9572	3.68074	13.1358	4.24925	38.325	5.5742	7.37182	5.99743	6.83381	4.76021	6.22276	2.02052	7.68028	3.18454	26.6731	3.27952	4.6437	67.2759	11.0587
carnitine	0.171233	0.0882043	0.0473535	0.0926291	0.149074	0.125071	0.0824389	0.147927	0.0579083	0.75178	0.14031	0.44123	0.176885	0.18655	0.155107	0.163353	0.086497	0.164857	0.174561	0.119253	0.124646	0.0954304	0.0948632	0.143846
cytosine	55.9309	100	7.61294	78.5488	16.2209	20.6222	0.663186	23.8822	2.34877	21.3359	9.43967	0.941587	0.904611	0.459927	7.95732	5.52521	27.9689	1.66829	14.7441	20.4382	82.2811	69.7933	61.7479	71.1376
deoxycarnitine	0.592479	11.5394	1.08395	0.565689	0.959359	0.819589	0.35126	0.793972	0.0298143	1.28708	1.06035	0.866182	1.83933	2.13478	0.993763	14.2436	61.9644	100	2.23158	39.9762	70.0909	89.2635	4.58531	76.6039
deoxycytidine	0.0341647	0.0294936	0.0381688	0.0443172	0.070975	0.042226	0.00601704	0.0494338	0.29391	0.0491616	0.0350453	0.0696864	0.106223	0.1408	0.0266948	0.0822729	0.112291	7.60127	0.0543885	0.100337	0.311893	6.0368	0.354546	9.10397
dethiobiotin	0.0213767	0.0155851	0.0155583	0.0134666	0.0183539	0.0117098	0.00623546	0.0100413	0.0550423	0.0469285	0.0920298	0.0454731	0.0810001	0.0657486	0.0135416	0.121034	0.055128	0.080797	0.0300264	0.0455443	0.117493	0.974824	0.130231	0.128721
dihexose(s)	0.256665	2.94505	2.88239	0.300641	2.94707	3.76467	0.298216	4.34058	0.834394	0.64071	0.443839	0.188479	0.514199	0.313514	3.75762	0.501112	12.0565	6.77633	0.93259	12.8273	15.9032	18.1291	8.88251	11.2997
ferulic acid	0.229028	0.204088	0.0974848	0.392736	0.4704	0.632477	0.430716	0.904189	1.68973	4.36885	2.88803	1.05564	3.91865	1.21616	2.76551	3.31397	2.33093	2.60926	2.88521	3.36336	12.2971	17.8467	11.1941	11.3381
glucuronolactone	33.3472	39.059	12.4516	43.0483	100	4.19913	1.61741	22.2752	1.32776	6.42671	1.29092	3.807	10.0024	8.74212	4.21875	7.56111	60.7698	16.5573	3.23984	19.3961	10.388	7.88212	8.12114	15.3031
glutamine	1.06764	0.0990354	1.78829	0.106179	1.24948	1.72647	0.0344059	1.34282	0.00673063	1.45923	1.90402	2.43905	4.88377	9.40412	4.7512	4.30948	12.1845	35.616	6.29035	8.5991	74.5391	100	44.4992	65.6934
glyceraldehyde or lactic acid	0.408833	0.220223	3.83712	0.414796	0.214754	0.272907	0.214192	0.165465	0.0980824	0.564391	5.1233	4.38729	26.8304	19.3914	0.744584	20.8384	53.6781	57.3102	1.75991	40.5445	63.9352	56.4858	19.3452	100
guanine	8.39843	22.1367	7.1369	12.1534	12.3797	15.0043	10.1273	12.0881	18.1005	41.9526	51.5923	13.3904	42.8261	35.662	26.4836	24.6657	91.017	68.8052	38.6925	57.7765	51.3204	47.7802	41.9881	58.8669
histamine and unresolvable, unidentified isomers	0.0169029	0.0582399	0.00366687	0.0367873	0.0294491	0.0888192	0.00267845	0.0671439	94.0009	0.0264921	0.0720844	0.00501788	0.0278159	0.0718639	0.0057998	0.0488084	0.0164955	0.0777309	0.0123283	0.0403902	0.0177281	0.0546776	0.0048727	0.0717689
histidinol and unresolvable, unidentified isomers	0.503449	0.782414	0.472644	0.458204	0.993322	0.900222	0.27431	0.499152	100	0.504974	0.601466	0.58281	0.782034	0.740519	0.581078	0.474906	1.67621	2.23388	0.530204	0.804696	7.65793	7.77995	4.54456	5.29878
homovanillic acid	1.30477	1.42994	0.730876	0.474286	0.388412	0.304114	0.271359	0.368456	1.59842	0.288027	0.297712	0	0.448856	0.580691	0.413725	0.448083	1.87417	0.81517	1.0421	1.30879	4.05708	3.4053	3.86902	3.18898
hypoxanthine	24.7636	15.7243	8.26556	8.41759	21.9685	0.990924	0.710083	9.44714	14.0445	38.5749	0.755681	30.4789	16.8278	16.755	12.5745	0.76972	7.71558	8.26266	5.3299	0.578552	4.85995	0.465008	0.520654	6.67551
inosine	0.20136	0.230605	0.118915	0.244246	0.705277	8.82988	0.2673	1.01468	1.23836	1.75872	0.50281	1.50308	2.43783	1.21331	1.35175	0.983877	0.220222	0.548234	0.317919	0.314093	0.21653	0.304292	0.278314	0.293581
isoleucine	0.128093	0.19463	0.0883365	0.103851	0.29276	0.314613	0.0455205	0.272917	0.136297	5.85077	4.55243	0.396988	1.80406	1.66565	3.29155	8.53804	18.4771	58.2365	0.383364	0.929091	61.5603	100	33.3362	61.3037
leucine/norleucine	0.1463	0.212722	0.0628269	0.124175	0.273351	0.422697	0.0596506	0.398476	0.153807	9.6909	0.631351	0.40532	27.0164	1.37798	0.43512	1.09126	25.7133	46.3218	0.421758	10.9123	59.7365	100	34.0227	33.628
malonic acid	7.45288	4.46439	4.71948	4.8297	2.48588	15.5433	1.83869	10.0795	2.58373	5.97093	5.93122	7.70997	12.6463	12.6459	5.84749	15.0147	5.23955	19.5926	3.59973	5.67428	40.8656	100	47.4868	46.6739
N-acetyl-hexosamine	0.225499	0.227751	0.144157	0.211288	0.140039	0.297833	0.109951	0.245282	1.25222	5.49874	0.378871	0.108394	0.899526	0.425942	0.40906	7.45013	0.998548	1.19099	0.58602	0.890243	0.909497	16.7538	1.31214	1.93436
N-acetyl-phenylalanine	0.0252365	0.031265	0.0245939	0.0349831	0.0252045	0.0198513	0.0219267	0.0186695	0.0195397	0.0505337	0.0344116	0.0154717	0.0250237	0.0274835	0.0211995	0.0330855	0.0391863	0.0263572	0.0389125	0.0298529	0.0615108	0.0469037	0.0470706	0.0809358
nicotinamide	3.18269	2.75647	1.80435	2.88543	2.35772	3.50256	2.30804	3.69989	2.731	12.0849	3.72217	4.71987	9.91443	3.74708	4.38465	4.97502	10.1971	6.71966	2.09972	7.30885	9.10941	11.1903	7.6061	4.82113
pantothenic acid	0.608728	0.605774	0.059716	0.533793	0.106015	0.559805	0.161232	0.533524	0.250828	0.60978	3.92968	0.028387	5.66983	0.0539437	0.26951	0.352225	14.0497	0.201251	0.458564	0.82786	24.4358	19.7376	19.1418	0.87811
phenylalanine	0.0577532	0.068529	0.0197406	0.0396812	0.0741235	0.171634	0.01691	0.116931	0.0605638	0.239471	0.165649	0.0569717	0.666908	0.304903	0.0896734	0.203582	0.535965	0.667766	0.0831355	0.245828	0.989602	1.37118	0.526832	0.594579
pipecolic acid	0.0025007	0	0	0	0	0.00170477	0.00182457	0.00360308	0.00243514	0.00314059	0.00195809	0.0141381	0.0176575	0.00636583	0.0124697	0.00273317	0.038069	0.0666583	0.0119583	0.147226	7.68328	1.47606	0.567477	0.30489
proline and unresolvable, unidentified isomers	0.00691455	0.00610209	0.00494821	0.0135666	0.0228537	0.0245214	0.00315878	0.077772	0.00520759	0.0583291	0.0534085	0.0334433	0.125866	0.0917733	0.0369828	0.066336	0.230794	0.392239	0.048178	0.118113	7.81183	11.3025	0.272739	4.65398
pyridoxine	1.96244	0.179432	0.161649	0.181541	3.31947	0.141877	0.0463239	1.27373	0.0850255	1.96012	1.57803	1.93281	3.31514	4.01908	0.140416	2.61967	8.77641	24.0711	5.03253	8.38006	24.1572	30.6306	26.8321	43.4823
sarcosine	0.0873314	0.12925	0.0383887	0.0765595	0.0466906	0.270183	0.0690913	0.149954	0.00835244	1.3518	0.831181	0.108941	2.2346	1.0368	0.586535	13.2411	38.6847	2.71035	8.99784	2.54042	82.0392	100	3.18391	1.13616
threonine	0.242292	0.248252	0.0670188	0.178434	0.387009	0.458848	0.070036	0.373267	0.04915	0.568213	0.441032	0.147299	1.21374	0.759705	0.37339	0.745163	16.9989	37.4262	3.30997	0.994536	63.4296	100	27.7159	28.404
thymidine	0.199667	0.142326	0.212165	0.270428	0.167183	0.161182	0.394977	0.143929	0.351216	0.282845	0.389023	0.313542	0.823024	0.962394	0.15024	0.756614	0.326219	2.0872	0.181928	0.568436	0.527855	1.13059	0.612704	0.96155
trigonelline and unresolvable, unidentified isomers	0.000791771	0.00428291	0.00033594	0.00250276	0.00094207	0.00115546	0.000908236	0.00110292	0.00124156	0.000767114	0.00060682	0.000366466	0.00493835	0.00101146	0.000555314	0.000868297	0.0011935	0.00207341	0.00102272	0.00191784	0.00702546	0.00604591	0.00755882	0.00343043
tyrosine	0.0582585	0.0874835	0.060425	0.0476918	0.0878042	0.160317	0.0291414	0.131299	0.0687094	0.384234	0.30199	0.142971	1.00298	0.505106	0.257872	0.474016	17.5711	28.4121	0.336812	1.10215	64.2828	100	37.3536	36.8767
unidentified isomer of 3-hydroxyanthranilic acid	0.916059	1.17847	5.40894	1.6522	0.475648	0.45045	0.102756	0.693282	0.841858	0.105504	0.186849	0.139121	0.104403	0.1977	0.0749411	0.145419	0.170221	0.294041	0.122063	0.15521	0.403768	0.379982	0.426438	0.629302
unidentified isomer of cytidine	11.1569	11.9827	6.62986	10.7271	14.068	9.97949	0.218109	6.77092	9.48245	10.4	8.95321	0.629056	23.4996	26.9841	8.53792	17.161	44.4576	100	19.5351	30.3678	50.4268	52.391	38.6139	87.5159
unidentified isomer of nicotine	18.4603	0.862657	20.0894	10.2023	46.039	30.9152	1.05302	22.1427	19.6624	26.5957	19.9369	32.3284	0.159066	0.122196	0.0685031	0.270306	0.0449556	0.11255	0.0386009	0.0589191	0.0403029	0.0339552	0.0460452	0.095453
unidentified isomer of nicotinic acid	0.352394	0.27179	0.0552231	3.6564	0.024756	0.101519	0.0620323	0.103322	0.0263899	0.320126	0.26992	0.0200577	0.469373	0.0299531	2.88944	4.41555	32.0557	4.50565	10.4396	13.1027	58.4024	100	98.6593	12.5587
unidentified isomer of valine	0.168641	0.167521	0.102231	0.131319	0.187152	0.303588	0.19214	0.235769	0.180401	0.423793	0.479136	0.252754	10.4048	8.64274	0.323063	0.548445	1.19957	3.20953	0.369676	0.774583	59.2931	100	2.56265	44.7627
uracil	1.46399	1.30354	0.717415	14.5694	1.79085	2.07282	0.261686	15.6795	0.424188	11.9121	100	40.6262	8.72638	65.1876	1.66434	81.0726	57.5357	8.40076	2.54196	5.66743	6.59232	93.8718	6.78271	7.76599
vanillic acid	0.00946195	0.00844475	0.00430344	0.0144584	0.00424591	0.00548638	0.00299838	0.00632379	0.0190025	0.00607075	0.0064473	0.00505152	0.00913705	0.00919163	0.00687876	0.00655005	0.0172249	0.0300933	0.018318	0.0167598	0.141863	0.174131	0.127095	0.100387
xanthine	0.358251	0.366162	0.312438	0.295311	1.28262	1.01022	0.863117	1.10793	0.991943	3.74706	0.729748	34.9879	29.391	1.75864	20.6454	0.921051	0.962416	1.56394	0.771752	0.993512	1.39529	16.5627	15.2232	2.00239

## Sheet: 1c
	normalized peak height
metabolite	M. truncatula 0h	M. truncatula 0h	M. truncatula 0h	M. truncatula 0h	M. truncatula 0.5h	M. truncatula 0.5h	M. truncatula 0.5h	M. truncatula 0.5h	M. truncatula 2h	M. truncatula 2h	M. truncatula 2h	M. truncatula 2h	M. truncatula 4h	M. truncatula 4h	M. truncatula 4h	M. truncatula 4h	M. truncatula 1d	M. truncatula 1d	M. truncatula 1d	M. truncatula 1d	M. truncatula 4d	M. truncatula 4d	M. truncatula 4d	M. truncatula 4d
2-hydroxypyridine	0.668934	0.782838	0.816957	2.09262	1.11628	0.522012	2.04213	1.08243	0.903508	1.43525	0.896701	0.857279	15.3285	1.58827	1.79973	8.13789	0.741217	17.3494	1.49868	0.90213	0.909232	1.7527	1.03973	1.37744
2'-deoxyadenosine	0.160507	0.750025	0.068983	0.119124	0.0323668	100	0.351764	0.133985	0.0886694	0.491144	0.00685049	0.0401391	0.09385	0.254959	0.0184602	0.0141483	0.0628363	0.305827	0.00826731	0.014615	0.0843465	0.162774	0.074915	0.0492631
2'-deoxyguanosine	3.06176	2.87231	5.11107	6.77613	0.851885	12.0869	5.73006	3.61781	0.693733	1.52303	0.868186	0.928127	0.922035	1.07964	0.433478	0.70187	0.887257	0.999443	0.759411	0.704321	1.24503	3.40594	1.14885	1.17435
3-methoxytyramine	2.67785	2.45877	2.91649	2.92049	2.5421	2.38246	2.61131	2.42337	4.37322	2.63966	2.28317	1.97628	2.97036	3.92442	2.50075	2.41288	4.01103	5.87372	1.8133	2.01638	60.356	14.2377	2.69012	2.62286
3-methyladenine	0.606335	50.0189	0.217805	0.157725	1.71235	100	0.208983	0.258894	68.5538	45.4063	0.439801	0.685969	18.4665	21.8277	0.555808	0.479701	1.84211	65.6417	0.257816	0.377728	18.9306	25.193	12.4953	0.723437
4-aminobutanoic acid	2.41422	11.8165	0.0168736	2.67358	5.43834	15.674	0.217839	0.0945761	13.1771	37.3444	0.12227	0.24349	12.293	29.9356	0.271485	3.09612	13.8625	100	2.51394	2.42169	8.97901	40.6493	3.64055	9.36498
4-guanidinobutanoic acid	12.6606	0.30101	0.0453109	0.0725847	23.9203	4.57081	0.0822209	0.433118	75.4603	12.4918	0.0375663	6.26064	64.8413	12.2907	0.128235	0.0699577	47.7774	34.259	1.19221	0.0752918	100	39.5191	9.02953	16.0468
4-hydroxybenzoic acid	0.980896	1.44808	0.338898	0.685051	2.77603	0.624471	0.389277	0.572159	1.57273	1.85784	1.3089	2.02688	37.0997	2.67214	1.93482	2.20064	3.70796	29.5268	24.5088	1.13065	92.2894	100	22.2058	3.06216
4-imidazoleacetic acid	0.119181	0.0547938	0.0731642	0.130331	0.47145	0.0624673	2.79021	0.0756336	3.82281	1.56562	0.0817694	0.180826	2.82934	2.29128	0.591537	0.14924	1.52117	2.88342	0.36677	0.117494	100	7.59441	0.976051	11.2317
4-pyridoxic acid	0.440893	0.311213	0.476157	0.557865	0.743413	0.334093	0.437777	0.475245	1.06502	0.399391	0.320022	0.436935	0.890731	0.716348	0.387707	0.428261	1.30917	1.06067	0.526816	0.643254	2.67261	6.66765	2.34788	2.42524
4-quinolinecarboxylic acid	7.84552	0.00913529	0.367884	0.0106427	9.70424	0.00709159	0.0164282	0.0125954	18.3129	0.0108316	0.029324	4.20754	32.1939	0.0753327	0.0327864	0.029747	46.0241	1.5308	1.29291	0.0656886	100	25.6257	12.1262	9.5867
5-methylcytosine	0.00940635	0.0489988	0.0160471	0.00740414	0.0478037	6.78328	0.0182701	0.017259	2.47528	34.3206	0.109193	0.0941786	5.2449	27.3145	0.0930459	0.122785	6.55867	100	0.186322	0.406026	13.4554	17.3262	0.410483	3.70707
5'-deoxyadenosine	0.492936	0.702254	0.257119	0.28229	0.245876	0.554983	0.174814	0.170603	1.12535	1.14577	2.69669	0.613532	18.9257	8.04305	8.58516	1.371	1.07681	100	0.426683	0.332251	0.466264	5.96517	0.363112	0.366824
5'-methylthioadenosine	1.32279	50.7029	0.820595	0.603251	0.379338	43.0283	5.79011	0.262976	0.634672	0.808392	0.242552	0.415801	0.457673	1.82768	3.41663	4.50334	9.33028	57.0623	0.358111	0.424631	1.73496	100	1.40003	1.18558
acetylcholine	0.0460976	0.0825409	0.0675022	0.205228	0.384646	0.133225	0.15466	0.0841376	35.0884	67.6632	0.0862539	0.239333	5.80435	45.313	0.302363	0.147866	0.734892	3.95996	0.15716	0.115965	1.15766	0.442445	0.208217	0.278656
adenine	3.90456	15.8684	2.8127	5.77221	19.6166	69.1808	6.52875	4.12335	21.8479	84.3515	9.27826	16.3087	21.4144	58.5292	12.6996	13.2949	21.262	62.4093	8.9988	14.7149	19.2673	31.0737	10.0249	9.74022
adenosine	4.3021	77.3124	0.161012	4.33807	8.74785	85.5271	6.01329	7.69421	15.4544	96.3319	5.48427	8.54142	8.80348	69.3652	7.37525	9.10484	7.45014	100	7.59455	7.56336	2.72578	26.6133	6.11103	6.83293
alpha-hydroxyisobutyric acid	0.158087	0.116202	0.0366652	0.0374952	0.20013	0.138684	0.0283049	0.068722	0.308546	0.120422	0.0522856	0.159726	0.114026	0.158017	0.0788751	0.126133	0.0973628	0.310002	0.0535878	0.0421721	0.196202	0.166946	0.0484318	0.0940653
an hydroxycinnamic acid	0.218794	0.0873968	0.0665968	0.110155	0.186925	0.0765215	0.0967136	0.150823	0.138674	0.0898025	0.0945966	0.174414	0.660384	0.440195	0.403971	1.04126	1.70046	1.71676	1.75035	13.2846	11.1087	30.7836	0.314396	1.23366
azelaic acid and unresolvable, unidentified isomers	10.8414	18.4556	3.49066	2.6221	16.4164	33.6648	2.41127	5.568	9.29164	13.6137	4.70233	11.3112	5.73811	11.2554	1.68617	9.42788	15.5852	41.5077	6.07533	9.34426	13.5259	9.53155	6.97585	16.5093
betaine	1.82782	20.228	1.02585	0.708636	5.95232	28.1734	0.581933	0.805876	33.9096	45.6563	2.5129	3.30029	11.9616	37.0631	1.58437	4.31344	26.062	100	2.13997	7.44217	61.4478	45.7833	6.9643	16.1638
bis(3-aminopropyl)amine	2.46097	50.3464	2.33186	31.7604	56.2738	3.85767	2.40121	4.87434	2.91565	3.36334	2.55671	70.333	21.561	3.2252	2.6026	77.6156	4.46411	3.41574	3.46103	2.13096	68.8635	54.7638	1.86411	3.43051
caffeic acid	1.91866	2.94965	0.931654	1.26478	4.15159	1.21022	1.79548	1.21163	4.54509	4.5211	3.21402	4.34235	5.05347	4.72325	5.47481	4.48891	4.27542	3.59879	3.90284	2.62117	4.46338	4.33873	2.24979	4.4359
carnitine	0.394069	0.573459	0.118076	0.138916	1.19636	2.0129	0.269588	0.113169	80.3328	3.70053	0.326151	0.707681	3.77356	2.59833	0.531366	0.260404	38.1209	100	3.04245	0.218264	7.76086	90.2827	49.5106	2.01107
cytosine	0.338223	0.780179	0.220247	0.131286	0.721518	12.0224	0.0979591	0.139896	26.4303	9.93678	0.203546	0.324033	10.4986	1.75236	0.196655	2.31125	13.542	34.5394	0.216873	0.320481	35.1058	63.6176	16.8275	13.9142
deoxycarnitine	0.0213207	0.0690666	0.0432335	0.0483027	0.025811	0.0782143	0.0578895	0.0336868	0.0897229	0.0618147	0.02034	0.029836	0.0897302	0.0839936	0.0434539	0.0350912	0.061439	0.15411	0.0423856	0.0232219	0.250574	0.370198	0.159547	0.159854
deoxycytidine	0.0248921	0.0890921	0.0106141	0.0478544	0.111471	0.629421	0.620915	0.04332	5.33975	62.0676	0.0754576	0.20126	19.0252	38.7105	0.267433	0.246643	10.3647	100	0.325522	0.248959	22.2838	24.6496	0.287234	6.27282
dethiobiotin	0.110934	0.147568	0.184192	0.20437	0.0435377	0.0800164	0.13036	0.0753708	0.119641	0.0661288	0.0241374	0.0777719	2.79955	0.706038	0.0763884	0.121102	0.397713	11.7283	0.147172	1.70678	12.9439	100	0.97823	13.8583
dihexose(s)	0.218218	47.4639	0.0993543	0.145372	0.334181	35.3016	2.81948	0.431478	13.0512	18.9213	0.217226	1.16553	0.398206	21.9254	0.452527	5.06983	6.1195	19.8274	0.203503	16.5335	10.9416	0.574553	0.691554	0.302902
ferulic acid	0.12718	0.497286	0.299714	0.31099	0.545404	0.612809	0.0897517	0.781192	0.752322	0.840402	0.458715	1.0744	0.789586	1.34183	1.67114	10.1997	16.781	100	17.7009	18.1009	2.33274	8.33139	0.403687	5.03347
glucuronolactone	2.98378	4.4675	1.51851	4.84815	1.37552	37.4008	7.48716	3.1002	6.39114	33.4534	1.74756	3.69209	12.8722	25.5478	5.83288	2.1388	2.85949	14.2708	9.50405	3.68378	4.33221	4.71824	5.4194	3.44103
glutamine	0.0583528	3.97228	0.00186796	0.0043275	1.32955	1.40935	0.10589	0.00445802	3.22542	7.49417	0.0431371	0.0475778	1.20565	3.39495	0.0178573	0.0106455	0.287783	2.25472	0.0039727	0.00827393	0.0256712	0.383606	0.0122923	0.649561
glyceraldehyde or lactic acid	0.0542395	0.122789	0.101768	0.118633	0.116942	0.0878331	0.137947	0.184141	0.123845	4.82336	0.0672373	0.112876	0.0848887	2.24665	0.072279	0.0872564	0.111702	0.330063	0.113708	0.0521503	0.0995589	0.163251	0.0525573	0.0966753
guanine	8.45364	29.3733	16.2981	9.1697	18.4882	92.8274	7.76245	23.5645	41.9099	100	15.1514	12.5173	42.8474	65.0043	10.5162	11.1407	40.6157	90.6323	24.3669	32.6163	43.1731	56.6286	41.9688	37.3887
histamine and unresolvable, unidentified isomers	0.0371959	0.375441	0.290824	0.0758882	0.168067	0.637907	0.107912	0.142204	0.282931	0.46676	0.0677659	0.0993745	0.166465	0.652785	0.0672579	0.209375	0.160439	1.039	0.0773731	0.0794078	0.370859	1.01192	0.074441	0.110559
histidinol and unresolvable, unidentified isomers	0.168165	0.168323	0.109351	0.182247	0.594383	0.374624	0.456424	0.206862	2.18105	0.461153	0.216364	0.337769	1.00904	0.851155	0.193758	0.344768	1.18656	2.45817	0.223936	0.160555	3.83692	14.97	0.406347	0.594344
homovanillic acid	4.35194	7.69281	6.07794	4.77366	5.91029	10.2061	1.90751	6.21397	8.27058	5.19718	1.71781	4.50456	6.58964	11.846	2.47819	7.6266	28.9924	36.2678	9.59738	21.0774	60.4827	100	36.3219	50.9346
hypoxanthine	12.5505	0.605286	2.42906	3.31646	23.5275	14.2668	0.290947	1.9855	65.9305	20.6024	0.232809	0.637216	100	1.096	9.51426	0.418615	30.3262	15.5598	5.31818	0.426749	5.08727	0.602724	6.12749	4.54326
inosine	0.468101	2.57164	0.202395	0.280093	0.846638	2.104	0.244716	2.28723	1.62293	1.21518	0.433939	0.726712	1.038	1.37321	0.50953	0.634601	0.75926	1.62721	0.429509	0.310388	0.818999	1.86117	0.502892	0.508522
isoleucine	0.121165	0.726081	0.0322902	0.815638	0.443819	0.883793	0.095655	0.0633989	1.41057	30.6929	0.0485605	0.198036	1.34704	16.2512	0.0710818	0.0897475	7.90895	30.9933	0.0806845	0.0431833	7.72083	0.508102	0.128113	0.146199
leucine/norleucine	0.214018	6.38888	0.037057	0.709355	0.80179	0.89292	0.761952	0.0839322	0.924954	1.60993	0.0746602	0.30408	14.9706	7.99081	0.0486384	0.119623	1.20676	21.3467	0.105676	0.0461756	13.8046	0.792162	0.114489	0.176567
malonic acid	2.35871	14.8653	0.286602	1.80401	32.3106	3.84571	0.819251	0.476736	21.4319	10.4367	1.16049	6.29962	2.637	4.74386	1.8735	4.07013	5.47902	17.2107	1.87659	1.02832	20.961	29.3935	1.58552	3.80598
N-acetyl-hexosamine	1.58297	30.1305	0.643405	0.734923	2.04522	39.4563	0.383547	0.714537	2.54982	34.1199	0.802878	13.36	28.6316	63.9794	0.521774	1.31404	47.5449	100	27.4228	1.98492	43.4319	80.6446	33.0414	62.8703
N-acetyl-phenylalanine	0.431179	0.0807629	0.0530463	0.0614694	0.715434	0.223069	0.0439924	0.0487877	49.7659	0.123585	0.0704902	0.143357	1.70204	0.758005	0.0737748	0.0454641	41.3088	1.33803	0.0559269	0.109023	5.63932	100	42.6192	1.71433
nicotinamide	2.16975	12.9433	1.49345	0.957612	2.37607	15.5001	1.11889	1.68606	1.63615	3.34402	2.17877	1.44998	1.25413	3.36368	2.31686	28.4478	2.67745	93.9948	4.3364	4.74006	4.12606	10.0728	50.9849	100
pantothenic acid	0.298368	65.4855	0.31152	0.0220356	20.8696	89.7088	0.0192776	0.331433	1.09104	13.0061	7.5256	1.29056	6.9652	9.3013	0.128121	0.985839	30.6502	1.36458	1.07015	1.13922	47.3922	100	30.0521	37.7438
phenylalanine	8.96652	6.41966	0.0202916	0.032612	51.7612	11.7154	0.0276678	0.0502601	100	25.7987	0.056124	13.6026	32.4637	32.1374	0.0238788	0.0890683	40.0485	18.2231	0.0347619	0.0272219	49.9763	1.46953	1.06104	0.0701424
pipecolic acid	2.00434	58.2052	0.0121114	0.0366404	0.415211	100	0.0447563	0.0215964	0.556969	0.91247	0.02098	0.146743	0.186179	0.333125	0.0191828	0.0621011	0.348432	20.0507	0.0187573	0.0142634	0.246373	0.258635	0.0369892	0.0230608
proline and unresolvable, unidentified isomers	2.93031	96.6558	0	0.00310284	0.475083	78.3423	0.00266561	0.00464711	4.43505	71.9649	0.00934907	0.0799867	0.0869535	13.7362	0.00515194	0.0139462	1.65296	100	0.00442283	0.00335553	0.0379022	0.0318375	0.00313126	0.00406874
pyridoxine	0.185927	0.145725	2.06432	6.24148	5.10115	0.267955	4.27398	0.287743	39.4462	9.51232	0.179109	3.02023	29.4693	27.8065	9.17877	3.95618	21.5487	39.78	10.4742	6.86426	65.689	100	54.4208	47.561
sarcosine	0.0155596	0.177209	0.000756684	0	0.0479249	0.143474	0	0.00444686	0.0309437	0.131295	0.0122232	0.0155197	0.00424062	0.013552	0.00247029	0.0100078	0.0426183	0.936377	0.00228952	0.00510593	0.0078394	0.0137221	0.0032018	0.00966143
threonine	0.0350487	0.350512	0.00551244	0.0139875	0.0999803	0.289856	0.0214044	0.0138733	0.268181	6.45398	0.0227622	0.0480669	0.0747771	0.358262	0.0219465	0.0370197	0.0499694	0.938001	0.0147441	0.0113222	0.0290511	0.0408474	0.0110484	0.0268567
thymidine	0.0864091	0.248899	0.0397207	0.105679	0.315423	1.13349	0.130515	0.113566	0.531116	7.88203	0.487181	0.391574	2.91183	45.4535	1.03552	0.591908	1.70018	100	0.689149	7.19794	1.81134	3.37857	0.508784	1.19211
trigonelline and unresolvable, unidentified isomers	5.07776	56.5201	5.16529	0.97449	4.46786	68.752	0.141254	0.15283	20.0256	28.5473	3.02398	10.4245	15.3977	23.6973	2.87248	4.153	12.9754	53.5308	6.58371	6.14507	33.2121	100	23.7322	28.5325
tyrosine	0.0520758	1.81669	0.0121407	0.0246378	0.153053	0.204074	0.0234548	0.0243754	4.90589	0.202175	0.0279254	0.0525341	0.206851	0.189222	0.0173371	0.0475032	0.396547	1.16445	0.035135	0.0249897	0.517593	0.464668	0.0673643	0.0830628
unidentified isomer of 3-hydroxyanthranilic acid	0.717748	0.379644	0.681948	0.857252	1.63518	0.291384	1.50145	1.12921	18.9602	0.535216	0.994153	0.894624	1.53264	0.622589	0.736467	0.478296	1.82568	1.15566	13.8111	0.820096	14.1532	13.3687	6.03383	5.91079
unidentified isomer of cytidine	5.37945	7.82703	0.0959662	0.166624	6.21767	22.5209	0.131374	0.136196	19.801	61.183	0.142595	3.89492	27.1441	53.6457	0.331354	0.283872	18.3957	87.9492	0.643468	5.44826	12.4743	45.8014	10.2621	19.3646
unidentified isomer of nicotine	12.7749	17.753	16.2096	40.178	13.3051	0.881804	39.725	13.6268	39.5266	92.5903	22.1859	20.8339	0.121787	0.180098	0.0824163	0.0427773	0.0390918	0.085209	0.0440636	0.0894372	0.0336022	0.0399512	0.0449855	0.0455538
unidentified isomer of nicotinic acid	0.0218077	0.0314748	0.00289984	0.0023667	0.0365132	0.113353	0.00171085	0.00489894	0.0136244	0.0128432	0.0185499	0.022472	0.0256256	0.0191335	0.00556851	0.0303401	0.233923	0.0725818	0.105017	0.0777205	0.13172	0.1734	0.195653	0.319856
unidentified isomer of valine	0.248541	1.08398	0.301493	0.243444	0.596274	34.4672	0.195467	0.331273	1.46216	2.65684	0.157135	0.326065	0.744093	1.56424	0.0966262	0.232495	0.613118	2.91676	0.143385	0.110909	0.579438	0.302784	0.152995	0.166465
uracil	0.374706	0.412743	0.14392	0.204348	0.396045	0.229895	0.127544	0.202249	0.71835	0.193896	0.106911	0.461891	0.810366	0.892875	0.240696	0.628013	1.72947	2.74844	0.482797	0.399154	5.83246	68.5864	1.61176	2.86417
vanillic acid	0.109985	0.274882	0.125047	0.140786	1.98466	4.46345	0.0831219	0.242232	4.58789	7.43563	2.03954	3.56915	0.450971	22.036	0.314268	13.5699	22.0224	62.8658	10.7743	14.207	27.2694	100	22.9775	36.5594
xanthine	20.6646	1.6477	1.06972	13.1266	32.124	0.97693	0.957661	0.623248	80.1726	1.51039	0.596667	1.32883	100	24.1422	19.1503	1.1129	58.2787	3.36955	1.86193	1.19629	68.6772	98.0197	33.3254	3.33232

## Sheet: 2ab
Figure 2a
		plant 1		plant 2		plant 3		root/shoot					average
condition	jar #	shoot (mg)	root (mg)	shoot (mg)	root (mg)	shoot (mg)	root (mg)	plant 1	plant 2	plant 3			shoot (mg)	root (mg)	root/shoot
sterile	jar 1	211	174	190	140	170	118	0.82	0.74	0.69		sterile	170.214	144.533	0.847857
	jar 2	245	222	175	173	90	76	0.91	0.99	0.84		sucrose	161.083	120.917	0.745833
	jar 3	145	125	167	130	146	143	0.86	0.78	0.98		nonsterile	245.533	104.2	0.423333
	jar 4	130	110	220	164	125	98	0.85	0.75	0.78
	jar 5	174	140	195	211		144	0.8	1.08
	jar 6	negative control, no plants											standard error
	jar 7	negative control, no plants											shoot (mg)	root (mg)	root/shoot
sucrose	jar 8	201	145	133	85	145	82	0.72	0.64	0.57		sterile	11.021	10.2054	0.0290921
	jar 9	272	210	157	135	143	116	0.77	0.86	0.81		sucrose	13.1889	11.3361	0.0299104
	jar 10	98	60	147	112	118	103	0.61	0.76	0.87		nonsterile	26.5032	13.9134	0.0292553
	jar 11	150	132	170	116	199	155	0.88	0.68	0.78
	jar 12	contaminated, excluded
	jar 13	negative control, no plants											two-sided t-test
	jar 14	negative control, no plants											shoot	root	root/shoot
nonsterile	jar 15	137	48	188	70	330	143	0.35	0.37	0.43		ster-suc	0.600457	0.134752	0.0227795
	jar 16	122	49	389	204	218	83	0.4	0.52	0.38		ster-nonster	0.0168684	0.0274879	7.31919e-11
	jar 17	328	180	111	64	229	78	0.55	0.58	0.34		suc-nonster	0.00976878	0.360588	5.62757e-08
	jar 18	196	55	365	140	195	102	0.28	0.38	0.52
	jar 19	272	57	165	100	438	190	0.21	0.61	0.43
	jar 20	negative control, no plants
	jar 21	negative control, no plants

## Sheet: 2c
Figure 2c	normalized peak height
metabolite	nonsterile 1	nonsterile 2	nonsterile 3	nonsterile 4	nonsterile 5	sterile 1	sterile 2	sterile 3	sterile 4	sterile 5	sucrose 1	sucrose 2	sucrose 3	sucrose 4
1-methyl-6,7-dihydroxy-1,2,3,4-tetrahydroisoquinoline	16.918	23.9565	25.3198	70.7056	29.2269	3.2311	5.6368	100	2.13308	3.1442	50.7354	55.1751	34.585	36.3138
2- or 4-hydroxybenzoic acid	100	14.7376	48.9399	39.6391	18.5907	2.44022	2.04388	0.943502	2.59871	3.03215	2.31587	2.24083	0	0
2-amino-2-methylpropanoic acid	100	13.9468	22.4641	32.3255	13.4607	4.25759	4.21695	4.31426	6.30398	3.68005	7.34485	5.57257	0	6.19088
2-hydroxypyridine and/or isomers	15.6458	10.6455	17.7246	17.2925	14.329	21.1193	31.9567	35.1307	17.687	14.3952	100	76.4646	96.3762	67.7997
2-methylmaleic acid	40.096	59.6947	45.7427	77.7863	100	18.3935	15.814	13.3762	49.3124	21.6794	5.27447	7.75885	5.54972	4.54179
2'-deoxyadenosine	1.42788	0.29681	0.476104	0.750707	0.477501	1.60008	0.683348	0.927272	1.11842	1.1866	5.93788	14.6201	4.26698	16.7521
2'-deoxyguanosine	0.236358	0.543402	0.91098	1.12006	0.445824	0.671885	0.387665	0.361976	0.599569	0.620521	3.43253	9.25539	3.58357	12.4907
2',3'-cyclic AMP	100	17.3902	31.3976	25.5142	40.985	12.6475	13.9694	14.6038	16.0354	15.3628	0	0	0	0
3-amino-4-hydroxybenzoic acid	100	17.9496	9.69916	22.4267	45.6577	68.114	53.9474	43.8124	85.0168	79.7352	1.17276	6.52612	1.24367	3.06764
3-hydroxybenzoic acid	10.9343	4.3451	5.5565	10.6363	4.23252	0.759436	0.735752	0.605892	1.19039	1.18503	86.2873	100	37.3886	71.6306
3-methyladenine and/or isomers	100	15.173	29.6142	34.6882	60.9492	21.6405	19.2379	18.658	21.7953	14.4104	6.44741	4.59389	7.3904	4.78205
4-aminobutanoic acid	100	33.3047	40.8108	70.5637	68.9765	5.91448	6.41179	4.78104	5.03417	5.04119	57.436	39.844	59.3178	25.8214
4-guanidinobutanoic acid	39.3639	12.9614	24.9008	19.228	14.0437	5.41998	3.7043	5.15712	6.39252	3.31875	4.12071	15.2985	2.72794	11.8082
4-hydroxy-2-quinolinecarboxylic acid	86.6831	36.7573	66.8011	61.4873	63.019	11.7138	10.3582	10.9517	11.9463	8.52904	2.17326	2.22965	1.77247	1.83955
4-hydroxyphenylacetic acid	100	72.1986	37.3688	31.8475	61.5278	11.1452	12.6486	11.3436	21.8886	19.8228	10.1526	7.97733	7.95171	4.81461
4-imidazoleacetic acid	89.7873	33.2122	100	44.4954	35.2349	60.9226	17.4854	21.7094	35.0878	29.2676	0	0	0	0
4-pyridoxic acid	22.7024	15.4118	16.1924	22.0877	22.929	8.45806	15.9309	14.9513	8.21989	5.56895	3.90768	4.75717	4.06532	4.87398
4-quinolinecarboxylic acid and/or isomers	44.9299	12.7287	24.7995	21.7627	100	4.50943	2.20564	2.1481	7.16303	5.27307	0	0	0	0
5-methylcytosine	43.3128	43.3932	87.037	100	61.9407	22.951	28.5639	45.123	44.1809	11.9772	8.64584	9.50927	9.58966	7.81081
5-oxo-proline	18.3151	6.82134	11.0777	16.7625	18.0059	3.53277	3.7074	4.01968	5.38269	5.07828	0	0.638557	0	0.127528
5'-methylthioadenosine	15.9183	4.524	9.20372	10.84	12.4145	7.10487	7.91675	18.1463	10.6347	6.3736	12.9056	16.306	7.88648	14.1485
adenine	100	23.9701	58.8005	72.801	57.6988	61.7613	72.9001	75.279	44.8479	48.9621	47.5172	78.0159	41.9041	58.3599
adenosine	38.7878	13.9191	24.4852	28.9142	29.0402	36.9225	19.1952	49.6044	32.5081	27.0865	31.0449	36.1176	36.1627	27.5373
alanine	83.6979	25.1952	44.2176	100	21.9926	1.33576	0.583387	0.379091	1.00011	1.014	24.2527	13.4686	9.6111	8.09725
allantoin	96.0131	63.8857	54.2369	100	64.0933	19.5019	51.437	34.7592	40.7596	28.3926	3.60695	3.93183	2.40872	2.3387
arginine	84.8488	4.65	14.7471	10.3736	32.8248	6.36935	6.24263	4.22468	9.75331	6.4814	15.2489	19.5597	6.98027	15.8435
asparagine	100	14.1941	32.6102	90.216	61.2593	2.73269	7.71564	2.5355	3.78265	4.62699	25.5577	24.2814	25.5935	14.8537
aspartic acid and/or isomers	11.7537	1.05528	4.17748	2.50172	6.30008	29.408	45.16	25.8451	8.20127	43.409	100	79.6249	89.7342	86.2285
azelaic acid	50.0865	91.9522	48.1076	53.3837	100	9.67232	15.7997	11.438	21.4781	14.4656	7.96974	5.84726	4.92456	7.28529
betaine and/or isomers	100	48.8861	70.208	74.5384	69.6765	25.0125	19.7652	30.9588	29.8547	18.6113	58.5699	46.639	39.4447	23.514
biotin	0.282645	0	0.602282	0.473241	0	0.960128	0	0	0.669002	0	1.92363	0.690054	0	0.836129
C6 sugar alcohol peak 1 (ex. sorbitol)	10.555	20.1104	11.3563	11.19	22.4474	10.7892	19.6983	9.46027	7.99017	27.8577	97.8205	79.7921	100	80.7313
C6 sugar alcohol peak 2 (ex. mannitol, galactitol)	0.243818	0.0798911	0.0973584	0.116022	0.0830426	0.0384998	0.0160841	0.0141331	0.0321592	0.0778248	54.5354	32.5732	100	29.8643
citrulline	69.6595	19.8728	32.9407	48.4551	30.2392	15.2161	3.63781	5.14125	10.1372	7.22197	100	48.7697	68.7015	34.4485
cytidine	100	18.0029	62.0859	55.0242	19.0034	1.90197	2.40959	5.82857	3.09161	1.54105	0.367625	1.17802	0.178821	0.630087
cytosine	100	38.1219	87.514	58.6375	37.4717	39.7136	23.0589	28.0026	32.8685	21.5171	12.0587	10.2391	6.32409	6.61771
deoxycarnitine	15.1621	31.0199	100	44.7778	19.7055	5.94368	15.1459	13.5606	32.8576	4.11775	15.5981	10.859	15.1223	5.03117
deoxycytidine	100	7.85731	30.2992	63.2724	39.045	11.4639	19.4944	20.6021	15.1783	12.9595	0	0.691002	0	0
deoxyuridine	44.7862	90.9123	39.3911	63.6691	61.3553	46.2275	78.9047	100	89.621	97.1008	27.6818	49.9719	21.3626	22.8927
dethiobiotin	0.181483	0.113912	0.276552	0.275281	0.163616	0.369027	0.104015	0.122937	0.505146	0.425447	0.22693	0.243606	0.276408	0.393268
dihexose (ex. sucrose, palatinose, maltose, cellobiose, trehalose, melibiose)	0.613126	0	0.32241	0.43917	0.547868	0.765147	0.269156	0.36484	0.481853	0.48434	34.7278	29.0758	100	27.525
ferulic acid	51.3328	66.4653	29.299	72.1505	100	23.8823	31.936	18.5248	31.8242	30.4689	23.3926	24.0151	12.4828	20.9503
fumaric acid and/or isomers	100	17.8455	40.702	73.2288	28.9766	1.47978	1.66144	0.980195	3.47676	1.45422	0	0	0	0
glutamic acid	2.38752	0.943035	1.14412	1.02803	0.682146	0.801659	0.649998	0.808843	0	1.01505	81.7544	89.0157	66.1207	100
glutamic acid	100	20.0826	33.7552	4.51918	47.7008	8.95309	6.06545	4.30061	5.27941	6.37114	26.4658	31.1233	15.9116	31.9618
glutamine	52.4433	14.0042	27.7049	100	35.7713	1.03604	1.58211	0.576496	1.27153	1.17766	64.2206	49.0113	61.2104	32.006
glyceraldehyde or lactic acid	63.9228	32.4059	100	32.1022	21.9314	5.17183	2.30081	2.61584	4.10282	3.11246	12.4179	7.6189	5.70613	2.66588
glyceric acid and/or isomers	9.44887	5.55577	11.5541	11.9969	8.30312	5.30837	7.13582	8.22497	5.028	7.66466	75.2225	86.9974	43.1532	100
guanine	100	21.407	54.7042	49.1729	32.9013	13.6099	15.9649	13.8096	13.3243	22.7951	6.20151	13.6813	4.26327	10.4039
guanosine	55.2598	54.6435	100	50.9858	54.722	32.4437	27.9129	44.3207	19.3572	11.9897	55.2796	33.1335	42.2247	33.229
hexosamine	2.05381	1.8605	22.7054	0.133742	0.0418953	7.46771	0.0577357	0.897902	2.82874	5.05437	100	89.2556	97.8951	85.5979
hexose phosphate	56.049	0.259615	0.248012	0.162522	43.0545	6.00753	7.21131	9.00977	0.970794	1.45351	36.404	97.4483	30.5572	100
histamine	100	38.9929	58.1569	57.7724	87.1569	25.797	34.0636	32.9727	29.9727	25.19	6.10216	4.47357	4.10328	2.8637
histidine	45.4463	7.01776	24.2568	39.2212	22.7059	3.1429	4.20859	2.75584	4.30523	4.25014	100	74.0271	60.4075	80.8857
histidinol	100	31.5919	42.4499	55.0053	40.9846	9.74989	20.2552	13.0869	15.8428	11.9959	14.2594	13.4917	5.8174	9.46704
hydroxybutyric acid	100	32.8824	39.7242	48.4594	78.687	19.7207	23.6428	21.9635	20.0308	20.0469	0	0	10.9803	5.5524
inosine	51.4736	8.59847	13.8847	15.6646	16.751	10.8695	9.01251	15.0465	13.8921	10.8499	0.815113	2.66278	1.18188	3.00349
Isomer of dopamine	55.7318	90.0431	56.9688	40.5255	65.4696	7.05253	2.77508	4.28622	13.3284	9.6692	97.4639	98.5232	53.2857	100
isonicotinic acid or isomer	81.084	30.4391	50.6829	100	88.4291	51.344	64.0563	42.9981	36.5937	23.3085	18.5387	12.362	21.3455	11.4809
kynurenine	98.8605	8.30908	100	14.633	12.2319	3.06126	3.02875	2.33663	3.88847	4.04073	0	0	0	0
leucine/norleucine/isoleucine	100	39.3199	41.5733	77.5791	74.635	3.82199	3.86672	2.60933	3.38338	3.83729	12.2451	17.8511	4.14345	9.22061
lumichrome	40.5567	18.2302	26.1408	32.7592	24.764	13.2843	29.4352	34.605	10.1712	7.25537	8.93162	14.4181	13.8416	20.5725
lysine	20.0462	0	0	16.5419	13.9468	0	0	0	0	52.6236	62.1614	100	37.1817	71.4126
malic acid and/or isomers	100	15.843	39.182	43.8062	29.3124	15.0865	3.71351	3.31943	8.7791	13.415	6.81608	6.75727	5.39576	5.37046
methionine	100	17.9366	53.8824	61.6373	35.5744	7.33599	2.28822	2.00934	6.08043	4.69297	8.36136	25.2333	1.58956	11.9308
methyl beta-galactoside	100	35.2689	32.2884	30.3295	48.1935	16.3633	18.7878	23.0315	32.2865	43.2533	17.7406	37.1788	15.4558	26.9663
methyl indole-3-acetic acid	66.2438	15.5287	31.27	43.4032	31.093	52.0911	100	82.3018	58.7265	54.1492	12.6303	40.1243	12.9882	14.2418
methylglutaric acid	1.20896	0.813174	1.83365	1.70314	1.59303	3.45199	2.03266	3.26743	2.70945	4.31168	100	75.1994	96.9541	71.2146
N-acetyl-alanine and/or isomers	77.7444	94.044	59.9867	74.4585	53.1391	9.01404	6.2836	9.56288	14.7759	5.6858	93.4247	90.2316	100	90.6678
N-acetyl-aspartic acid	17.1792	9.73238	1.75	6.09348	17.7539	11.0692	18.0449	13.8741	10.2338	4.85179	83.4963	100	53.7959	83.5674
N-acetyl-glutamic acid and/or isomers	8.49805	4.4961	7.24954	13.7295	8.24623	3.85564	3.29603	2.61697	3.98541	4.19339	29.5291	100	6.81093	52.0622
N-acetyl-hexosamine	30.9736	46.8523	68.0706	100	25.2608	15.2816	18.144	24.9681	16.9574	15.3115	64.3467	56.4088	54.383	56.2276
N-acetyl-phenylalanine	7.14981	8.55132	8.51271	100	35.1477	3.69418	6.86724	11.521	5.20763	1.48385	3.60391	2.03834	1.61063	1.65281
N-acetyl-serine	2.98187	3.03779	45.5443	0.171837	0.0623714	14.1759	0.0568405	1.14902	4.13852	10.5626	95.7805	96.6375	100	96.2176
N-acetylputrescine and/or isomers	7.77907	1.6502	3.3775	4.67027	2.21605	7.13508	1.68259	2.72432	3.48392	2.47468	0.73616	0.905953	0.337227	0.404894
N-alpha-acetyl-asparagine	2.56173	3.78107	2.72887	13.0802	5.84188	4.49415	29.2594	3.36473	3.11542	100	1.12399	3.88991	0.562537	2.47916
N-methyl-glutamic acid	3.30309	0.0661047	0.0923912	0.0503277	0.0469673	0.152105	0.0621969	0.0947009	0.0669938	0.289463	100	53.7461	99.7495	58.132
N-trimethyllysine	47.1118	3.09493	10.3566	20.6757	15.2304	3.10537	2.6086	1.71479	3.0313	3.66889	14.3161	7.73289	6.63113	2.82474
nicotinamide	100	53.1743	64.9755	82.122	65.2467	64.9488	80.0768	90.9684	51.4194	46.926	50.7338	56.2564	41.0369	47.9424
nicotinic acid	59.0514	70.8497	97.8747	57.0669	30.1658	9.48748	4.77651	7.90797	6.73544	5.6175	84.2888	75.444	100	52.8988
o-acetyl-serine and/or isomers	100	4.56065	19.5863	32.4574	12.7437	1.60609	3.29838	1.81221	1.7971	1.7033	4.10015	76.199	3.72547	40.434
ornithine	87.5353	15.4876	35.3753	100	32.005	1.17131	2.11709	1.1309	1.66489	1.58081	91.6611	98.3375	36.5998	71.9956
pantothenic acid	64.6605	63.8295	58.0686	100	88.6239	34.2435	35.9087	36.6203	38.7283	23.7913	12.207	27.4877	14.518	19.3535
phenylalanine	100	20.9233	41.7785	95.4451	61.1321	17.4058	43.8523	26.4986	39.3534	34.675	10.522	11.6831	7.34585	6.382
pipecolic acid	100	7.93726	16.1334	32.8043	8.59192	3.16161	1.77856	3.56329	2.19041	1.6299	22.0361	37.5663	3.44114	17.4429
proline	100	3.83428	17.4856	6.72098	5.59171	2.08957	0.243787	0.224092	0.846456	0.654506	1.10977	1.92534	0.164992	0.842776
pyridoxamine	38.7654	24.4904	23.5983	93.9243	47.0843	9.08817	12.3405	24.7572	22.3156	1.76008	1.62191	0	1.68727	0
pyridoxine	8.34086	3.05154	5.35849	4.67223	5.13198	3.08231	2.93762	3.78148	2.87464	1.52774	2.28905	2.19278	2.49392	2.55514
quinic acid	72.1771	56.7764	56.3274	56.86	52.6636	56.3382	49.4814	55.8467	56.106	56.8793	0	0	0	0
serine	100	25.495	44.1437	72.0589	51.1816	10.5819	16.5799	4.83266	10.3166	10.8956	43.021	58.215	29.9182	37.3432
sn-glycero-3-phosphocholine	41.1455	20.9642	33.5082	100	38.4067	19.1813	20.0106	19.7139	17.4823	16.6664	88.2035	86.022	64.7813	60.9148
suberic acid	23.1471	14.5354	13.6309	20.5274	24.6259	7.64979	11.7912	10.5124	9.41162	5.68841	2.41142	3.29751	2.88257	3.54351
syringic acid and/or isomers	85.321	100	48.3016	52.8918	68.0938	22.9171	24.7863	18.1773	41.5757	58.4814	8.81903	12.842	6.39413	8.96111
taurine	100	26.7519	37.8568	49.1324	63.9892	37.6786	39.9253	47.7974	48.0369	26.6465	0.832043	1.73217	0.47821	1.38868
tetrasaccharide (ex. stachyose)	0.290255	0	0	0.161375	0.144585	0.139334	0.0927345	0.109335	0.111502	0.101071	34.7132	11.6079	100	9.39584
threonine/allothreonine/homoserine	100	9.19712	92.5181	27.9694	13.3445	2.80464	1.9801	1.10418	2.68458	2.42301	38.2765	56.3649	15.6798	38.5068
thymidine	61.498	100	54.7512	44.7381	48.7242	45.3262	53.4426	44.7777	89.719	80.0086	23.9627	21.4513	19.2749	16.4814
trans-cinnamic acid	100	41.2177	48.415	55.5461	61.8165	6.82936	5.92926	10.5445	8.10243	10.1273	3.29737	4.21591	3.02411	2.98647
trigonelline	100	41.7543	61.3572	74.9514	76.4105	39.4594	30.6186	26.3107	24.1909	23.0758	7.42107	6.90248	8.34003	6.28396
trisaccharide (ex. raffinose)	100	2.68847	14.813	4.28629	4.09999	1.47231	0.148034	0.147157	0.521615	0.51255	1.29847	1.19491	0.344124	0.720154
tryptophan	56.8059	13.8354	26.5028	48.1095	31.447	4.62012	4.51811	3.71461	7.34486	5.44664	23.9143	6.36799	2.92489	3.6311
tyramine	45.6465	30.2581	22.9765	92.5873	100	7.33804	8.25591	8.42668	7.82935	8.05949	1.46427	2.20366	2.91328	2.30977
tyrosine	100	15.8585	40.8479	45.8575	30.712	17.6312	3.8283	3.11563	9.96745	13.159	8.63081	5.85607	4.80915	4.70782
uracil	57.2729	100	28.9313	32.3144	98.1118	7.84714	4.91104	5.98258	19.7163	18.4328	8.39286	11.0858	5.07567	13.128
uridine	8.19521	5.57483	3.33148	3.86297	2.65918	2.11464	2.23199	2.79979	2.46769	3.71969	84.8746	100	71.5938	86.7632
uronic acid	100	14.7376	48.9399	39.6391	18.5907	2.44022	2.04388	0.943502	2.59871	3.03215	2.31587	2.24083	0	0.0836045
valine	100	26.0617	46.9468	81.4094	36.7772	9.09598	9.11894	8.47195	11.3972	8.46295	5.60387	46.3719	4.81055	32.25
vanillic acid	50.0865	91.9522	48.1076	53.3837	100	9.67232	15.7997	11.438	21.4781	14.4656	7.96974	5.84726	4.92456	7.28529
xanthosine	55.7318	90.0431	56.9688	40.5255	65.4696	7.05253	2.77508	4.28622	13.3284	9.6692	97.4639	98.5232	53.2857	100

## Sheet: 3a
Figure 3a	normalized peak height
	average			standard error
	sucrose	sterile	nonsterile	sucrose	sterile	nonsterile
C6 sugar alcohol	99.7063	0.0656953	0.227977	29.8175	0.0211377	0.0562853
N-methyl-glutamic acid	98.9272	0.169002	0.903822	16.1454	0.0536353	0.822684
dihexose	98.2387	0.971595	0.789725	35.8556	0.171102	0.221985
glutamic acid	97.8028	0.76074	1.43642	8.24991	0.201779	0.345482
methylglutaric acid	94.9296	3.4886	1.58182	8.14614	0.420876	0.205917
uridine	92.0692	2.86135	5.06949	6.23524	0.309106	1.06535
hexosamine	91.5327	3.20339	5.26393	3.37453	1.335	4.27947
3-hydroxybenzoic acid	90.1833	1.09366	8.72307	16.4376	0.149283	1.84033
2'-deoxyguanosine	85.9065	6.31196	7.78149	26.6004	0.763323	1.9138
N-acetyl-serine	85.5761	5.2993	9.12461	0.848245	2.41196	7.76847
2'-deoxyadenosine	85.3163	9.05461	5.62907	25.4848	1.24657	1.635
glyceric acid *	82.6339	7.22216	10.144	13.1679	0.691992	1.26607
N-acetyl-glutamic acid *	79.6507	6.0701	14.2792	33.6625	0.481913	2.53635
N-acetyl-aspartic acid	78.3873	11.3501	10.2625	9.40459	2.12299	3.04195
lysine	76.64	11.9165	11.4435	14.6868	11.9165	4.79863
C6 sugar alcohol	74.7316	12.6456	12.6228	4.5089	3.14803	2.11893
histidine	71.4738	3.38423	25.1419	7.47144	0.295482	6.12334
aspartic acid *	71.4265	24.4294	4.14405	3.4173	5.39468	1.49948
2-hydroxypyridine *	68.4868	19.3475	12.1657	6.24244	3.25478	1.02402
citrulline	56.4922	7.41888	36.0889	12.7359	1.83915	7.77101
N-acetyl-alanine *	53.6219	5.19393	41.1841	1.29119	0.924117	4.10197
hexose phosphate	72.6498	5.41896	21.9312	20.7491	1.7511	13.4704
ornithine	57.3064	1.17686	41.5168	10.6404	0.138752	12.7934
xanthosine	55.7986	4.74303	39.4584	7.25683	1.20824	5.19913
sn-glycero-3-phosphocholine	53.4063	13.256	33.3377	5.03075	0.465868	9.78797
nicotinic acid	52.7864	4.66349	42.5501	6.64045	0.562881	7.40881
glutamine	52.2783	1.14334	46.5784	7.41032	0.166729	15.059
N-acetyl-hexosamine	44.4233	13.9261	41.6507	1.70204	1.37593	10.4757
4-aminobutanoic acid	40.0842	4.77843	55.1374	6.9607	0.272858	10.466
thymidine	14.0055	43.2431	42.7514	1.09804	6.43454	6.85158
allantoin	2.70175	30.7599	66.5384	0.359379	4.76633	8.19983
taurine	1.14593	41.3951	57.459	0.289698	4.06668	13.1471
quinic acid	0	48.2305	51.7695	0	1.20539	2.98043
deoxyuridine	17.6301	47.6488	34.7212	3.83878	5.63624	5.21752
methyl indole-3-acetic acid	15.7503	54.7062	29.5435	5.29175	7.36564	6.64551
3-amino-4-hydroxybenzoic acid	2.77309	61.0719	36.155	1.1579	7.13085	15.0936

## Sheet: 3b
Figure 3b	normalized peak height
	average			standard error
	nonsterile	sterile	sucrose	nonsterile	sterile	sucrose
fumaric acid *	96.6448	3.35516	0	28.0401	0.799705	0
cytidine	93.4828	5.43452	1.08272	28.0542	1.40574	0.399431
2- or 4-hydroxybenzoic acid	92.9799	4.63353	2.38659	32.0497	0.74242	1.37827
uronic acid	92.9392	4.63151	2.42932	32.0357	0.742095	1.35288
4-quinolinecarboxylic acid *	90.5555	9.44452	0	34.8025	2.11478	0
tyramine	85.1024	11.6527	3.24496	23.3325	0.27637	0.433902
trans-cinnamic acid	84.0086	11.3654	4.62597	14.0214	1.23137	0.392421
4-hydroxy-2-quinolinecarboxylic acid	83.2082	14.1433	2.64858	10.5178	0.80806	0.152735
glyceraldehyde/lactic acid	82.5796	5.70748	11.713	23.6462	0.866472	3.37159
leucine/isoleucine	82.2586	4.32613	13.4153	14.2694	0.297198	3.53918
alanine	78.8934	1.23668	19.8699	22.5413	0.243645	5.22636
methionine	76.7932	6.39593	16.8109	19.7097	1.48566	7.0949
azelaic acid	76.5241	16.2288	7.24712	12.5158	2.26954	0.766599
vanillic acid	76.5241	16.2288	7.24712	12.5158	2.26954	0.766599
5-oxo-proline	75.7867	23.1909	1.02242	12.0663	1.99266	0.811508
pyridoxamine	75.3862	23.2453	1.36851	21.2931	7.03325	0.790419
malic acid *	75.3244	14.6306	10.045	23.7927	3.98779	0.669214
uracil	75.2765	13.5251	11.1984	18.293	3.7843	2.07181
tyrosine	75.0126	15.339	9.6484	22.9716	4.44179	1.4699
4-hydroxyphenylacetic acid	72.403	18.3668	9.23021	14.7671	2.7222	1.31262
tryptophan	71.1376	10.3241	18.5383	15.4587	1.24441	9.97913
hydroxybutyric acid	70.3937	24.7531	4.85316	14.9193	0.885117	3.08927
2-methylmaleic acid	68.6744	25.1859	6.13975	11.6511	6.95198	0.735635
histidinol	68.4046	17.9682	13.6272	15.3095	2.28804	2.47471
guanine	67.7871	20.8739	11.3389	17.6598	2.34459	2.77516
histamine	66.8119	28.9053	4.28286	10.771	1.76524	0.652066
allantoin	66.5384	30.7599	2.70175	8.19983	4.76633	0.359379
trigonelline	66.3419	26.886	6.77214	8.96136	2.78474	0.407069
5-methylcytosine	62.989	28.6712	8.33974	10.7678	5.95165	0.392231
cytosine	62.9693	28.4097	8.62102	12.4752	3.26042	1.3718
syringic acid *	62.5614	29.2754	8.1632	8.59249	6.57613	1.176
4-guanidinobutanoic acid	62.4512	13.5602	23.9886	13.5901	1.60389	8.54254
suberic acid	61.5658	28.7534	9.68082	7.11796	3.42474	0.792191
pantothenic acid	58.9509	26.6002	14.449	6.40412	2.05651	2.65374
ferulic acid	57.3223	24.5336	18.1441	10.4947	2.38108	2.38748
4-pyridoxic acid	56.9326	30.4539	12.6135	4.78283	5.8355	0.695473
betaine *	52.0708	17.8012	30.128	5.8463	1.80701	5.25114
pyridoxine	50.4155	26.9662	22.6183	8.14583	3.47346	0.808013
N-acetyl-alanine *	41.1841	5.19393	53.6219	4.10197	0.924117	1.29119
histidine	25.1419	3.38423	71.4738	6.12334	0.295482	7.47144
asparagine	68.9615	4.94611	26.0924	18.9285	1.08468	2.99478
valine	64.8487	10.366	24.7853	15.5578	0.602659	11.4239
4-aminobutanoic acid	55.1374	4.77843	40.0842	10.466	0.272858	6.9607
serine	52.6092	9.55737	37.8335	11.458	1.6704	5.38608
guanosine	48.0771	20.7206	31.2023	7.04586	4.22006	3.98002
glutamine	46.5784	1.14334	52.2783	15.059	0.166729	7.41032
nicotinic acid	42.5501	4.66349	52.7864	7.40881	0.562881	6.64045
N-acetyl-hexosamine	41.6507	13.9261	44.4233	10.4757	1.37593	1.70204
ornithine	41.5168	1.17686	57.3064	12.7934	0.138752	10.6404
Dopamine isomer	39.4584	4.74303	55.7986	5.19913	1.20824	7.25683
xanthosine	39.4584	4.74303	55.7986	5.19913	1.20824	7.25683
aspartic acid *	4.14405	24.4294	71.4265	1.49948	5.39468	3.4173
methyl indole-3-acetic acid	29.5435	54.7062	15.7503	6.64551	7.36564	5.29175

## Sheet: 4
Figure 4	normalized peak height roots
metabolite	A. thaliana	A. thaliana	A. thaliana	A. thaliana	A. thaliana	A. thaliana	A. thaliana	A. thaliana	A. thaliana	A. thaliana	B. distachyon	B. distachyon	B. distachyon	B. distachyon	B. distachyon	B. distachyon	B. distachyon	B. distachyon	B. distachyon	B. distachyon	B. distachyon	M. truncatula	M. truncatula	M. truncatula	M. truncatula	M. truncatula	M. truncatula	M. truncatula	M. truncatula	M. truncatula
2-amino-2-methylpropanoic acid	1.35889	0	1.90687	1.46552	0	1.40287	1.44619	1.53403	0	1.40461	32.3902	14.1707	30.7786	18.9252	37.5344	11.9184	23.3004	12.8087	18.4912	32.7392	12.7238	0	0	0	0	0.74507	0	0.792514	0	0
3-hydroxyanthranilic acid	1.55469	1.06769	2.63245	1.42043	1.59374	1.81258	1.28018	1.30012	2.04815	1.02483	13.1228	10.3881	22.5916	34.1613	18.0542	11.2369	20.0263	9.78648	13.606	22.5225	13.2531	2.45127	2.80108	1.97416	1.07383	2.27607	1.45843	2.00601	1.04751	2.5289
isomer of 3-methoxy-4-hydroxymandelic acid	0.418315	0.303548	0.483556	0.452591	0.362525	0.497309	0.414164	0.490398	0.40335	0	22.6837	13.5727	25.3311	30.8079	24.3128	15.4666	26.8021	14.8981	14.5899	27.6836	18.9681	0	0.313141	0.314717	0.259997	0	0	0	0	0
3-methoxytyramine and or isomers	37.6808	14.7703	30.0528	20.2445	41.7739	33.9379	9.29365	22.9997	12.0194	22.4517	11.9438	10.1083	19.8636	30.4524	21.3157	12.2833	21.9135	11.0749	28.2514	23.306	11.8726	5.64781	10.5704	4.65628	4.27688	14.3874	2.96065	8.29662	3.73041	9.12577
3-methyl-histidine	4.40388	1.87155	10.252	2.48285	3.8976	7.88427	3.51504	2.47535	5.75739	1.83011	42.0829	24.337	52.4471	68.5464	50.882	36.3546	51.3996	29.336	44.6902	51.9244	35.2239	6.68307	4.95787	6.41231	3.29719	5.64587	4.79089	5.82531	2.81883	6.03385
4-guanidinobutanoic acid	32.7042	32.0917	51.9198	28.0973	41.9555	37.2267	38.7675	36.4983	54.3706	27.9304	21.4024	10.5517	14.8856	12.3232	21.1114	11.0597	17.2398	7.95443	7.72372	42.8284	8.93512	22.7403	16.0448	44.9719	19.3235	22.5319	15.8352	18.2846	10.0751	25.6316
4-hydroxyproline	34.0846	26.9261	38.2483	23.2085	31.5672	20.3997	32.3762	26.1153	17.2865	29.3656	16.7786	15.1129	14.3416	16.9411	18.5863	15.2535	13.3642	18.665	12.1792	20.1432	15.5028	43.6028	31.2014	30.4404	26.3837	43.3177	26.6127	35.2189	39.3115	54.6854
5'-methylthioadenosine	3.27876	2.71331	9.26547	3.3495	4.27324	12.8331	3.01655	5.5711	14.1595	1.79859	18.5161	19.4347	72.6129	67.8664	52.4309	18.8851	85.5171	17.8306	47.7328	100	20.9316	69.2968	70.5895	69.8196	13.7445	63.0547	72.5066	69.7887	17.9819	67.9342
agmatine sulfuric acid	15.8722	8.71526	42.8006	11.5446	43.7671	29.3052	5.8927	8.39519	25.5584	8.09849	2.16908	1.89131	6.41786	8.33916	6.1407	2.4517	6.79712	2.37441	6.40008	4.99009	2.01106	9.77958	4.82138	14.8447	1.51201	5.96192	13.1696	7.34714	1.8139	8.24915
alanine	15.8722	8.71526	42.8006	11.5446	43.7671	29.3052	5.8927	8.39519	25.5584	8.09849	2.16908	1.89131	6.41786	8.33916	6.1407	2.4517	6.79712	2.37441	6.40008	4.99009	2.01106	9.77958	4.82138	14.8447	1.51201	5.96192	13.1696	7.34714	1.8139	8.24915
arginine	33.7921	13.5163	65.7548	24.2015	58.2212	34.3387	18.8546	29.732	38.4367	29.5518	4.43709	3.87803	5.30922	7.14673	6.17641	3.98368	4.91111	3.63573	3.67853	7.62074	3.79495	50.5451	45.4727	39.215	19.514	66.09	24.32	58.7127	27.8476	69.8435
azelaic acid	3.93779	3.97187	4.83938	3.78724	5.69616	5.37247	2.2963	3.59326	2.61699	4.39599	25.8046	22.5388	24.6512	74.284	39.2042	25.4088	25.7366	12.9556	21.789	43.8028	48.2898	12.1214	5.35938	21.57	5.31443	8.93357	15.4382	7.17744	8.54675	8.32111
caffeic acid	36.403	46.8818	59.3533	44.3935	25.2717	51.7931	56.3846	49.1315	61.4496	54.5663	14.197	13.7258	10.8088	10.0904	7.95001	11.9197	11.0703	9.77834	5.68398	15.2703	15.0809	58.6435	65.7161	42.5255	55.86	70.2284	27.4432	65.4801	44.3976	72.189
citrulline	20.9163	49.5457	13.3679	22.0003	4.36483	9.16565	39.4016	39.0348	17.0219	22.829	64.8835	62.5942	22.746	14.8435	14.1395	74.6779	25.9852	91.6889	11.9794	22.0735	73.2877	3.64153	3.65743	3.32044	10.988	2.87798	1.40721	3.09003	5.16221	3.29547
cytidine	0	0	0.275433	0	0	1.00496	0	0	0.271376	0	18.3857	8.52359	13.8445	3.25007	11.1683	6.10318	5.82781	1.38394	5.54479	3.82876	8.58255	0	0	0.152014	0.106044	0	0	0	0	0
deoxycytidine	28.4651	42.0444	53.2215	37.799	27.7913	32.0402	54.1609	41.8957	52.4081	55.6418	31.4501	29.5746	32.7309	34.2846	18.1596	32.1851	35.9004	38.1787	21.3499	45.672	44.5041	2.74064	3.18954	5.33544	3.99162	3.68218	0.850582	5.69539	1.91896	3.43795
dethiobiotin	0.002968	0.00390725	0.00196039	0.00142656	0.00166802	0.118111	0.000973861	0.00223863	0.00126635	0.00291173	71.3879	52.5493	59.1589	38.5203	50.5659	59.4077	76.4325	91.0654	52.9481	91.4663	38.1929	0.00134105	0.000778906	0.00120691	0.0011311	0.00310668	0.00128613	0.000678738	0.000626645	0.000976029
dopamine	7.05073	7.69276	8.51091	4.66094	11.1274	11.9108	2.77762	6.12232	7.75924	5.74249	8.48259	5.94367	9.73006	5.65175	7.63885	9.17747	5.46011	4.35964	5.48036	7.71192	4.59949	46.9855	40.2183	65.6008	100	53.2389	13.3101	42.1756	30.2864	44.193
glutamic acid	79.4476	100	39.9557	34.5859	50.4907	56.0467	42.783	62.3425	43.0888	87.7471	0.660855	0.709924	0.471224	0.580289	0.404194	0.543425	0.36139	0.429258	1.37048	0.463659	0.675414	0.231821	0.130772	0.262323	0.15293	0.21132	0.078565	0.172237	0.27994	0.261364
glyceric acid and or isomers	8.76973	17.2684	100	10.9676	27.511	24.8115	13.1613	38.4079	38.3616	9.80065	5.92574	3.66911	12.011	13.757	16.7527	4.79942	11.0192	6.53087	17.0308	12.9603	5.2868	9.00595	6.67947	7.94365	1.9534	8.33448	3.49814	9.14061	3.1449	10.3809
guanine	0	0	0.197628	0	0.246788	0.485418	0	0	0	0	11.0256	9.25451	23.6603	23.1732	15.5051	19.6426	28.7877	11.5133	17.6893	43.3051	10.1437	2.45056	3.25573	1.5799	0.792231	2.03421	2.66278	2.49582	0.704596	2.09598
guanosine 3',5'-cyclic monophosphoric acid	0.183264	0.528341	0.277544	0.126666	0.441197	1.06031	0.134872	0.226196	0.211327	0.207568	58.0704	51.687	71.0976	65.643	43.7551	49.3193	57.1869	48.4077	60.9339	71.3629	45.5878	0.651918	0.677167	0.579607	0.339663	0.809902	0.433127	0.792699	0.462107	0.821585
hexosamine	2.23202	3.29332	3.64015	1.94441	4.09824	3.74158	1.51322	2.49181	2.99011	2.75814	20.001	13.1272	30.1135	12.9127	28.3403	23.3404	15.5104	47.2248	28.076	37.5	15.9607	0.905104	0.722065	0.719918	0.408279	0.696112	0.408347	0.598584	0.48225	0.76906
maleamic acid	10.7411	17.4654	38.1603	17.8736	23.9945	33.8591	11.1893	23.1617	29.4195	17.244	9.05754	7.63014	14.0222	17.0336	20.3982	7.51993	13.0327	12.4533	27.0952	21.7725	9.09353	6.42535	3.8126	4.82124	0.75377	5.49936	3.51615	7.1283	2.26423	7.84158
mevalonic acid	0.499049	0.671643	7.61278	0.858001	3.50761	5.70659	1.11201	1.5554	9.50939	0.961551	4.25884	4.15112	19.581	21.2357	21.9316	4.69094	24.9989	3.98912	22.1329	21.3866	4.78894	63.2476	68.1607	65.6464	8.84955	73.532	39.2667	59.0087	9.6576	74.1194
N-acetyl-hexosamine	27.7154	19.6015	35.3156	22.1694	21.5609	23.0801	13.6447	20.0029	14.9436	18.116	3.9168	3.70327	4.57925	4.65048	3.14491	4.36391	4.45104	7.06217	6.84635	5.12072	5.05513	2.94536	3.0778	1.07502	1.2934	3.58025	0.900976	2.25239	3.07744	5.72646
N-acetylneuraminic acid	25.604	20.6643	20.7685	21.7499	30.8057	43.1479	8.45669	14.7851	14.3335	28.1104	0.196266	0.148283	0.340628	1.07652	0.185074	0.162812	0.689979	0.233761	0.407342	0.254594	0.143516	0.230281	0.174816	0.19004	0.160564	0.182602	0.115647	0.30265	0.167908	0.235684
nicotinamide mononucleotide	40.1625	44.5967	81.6946	38.8484	84.647	98.3316	29.0241	42.9673	72.7545	46.4683	7.89372	11.8023	16.4289	28.5459	10.6786	9.98132	23.0745	9.98229	32.1248	18.145	14.093	23.0376	26.2425	15.8308	8.89125	34.0319	9.12738	28.7283	8.83646	28.8538
orotic acid	26.7176	43.3172	93.9566	20.2358	34.2545	32.9767	61.4478	42.7837	100	23.8877	4.04437	3.82858	12.1925	10.5126	7.78994	4.81703	15.2508	2.1212	5.00135	9.15007	6.06575	4.79131	7.05111	5.37433	6.31529	7.20393	1.86695	5.61367	2.07321	5.72654
pipecolic acid	88.2607	100	28.7744	40.976	56.6264	56.0285	24.44	67.1536	26.2286	88.1503	11.8322	8.99388	6.36431	5.87794	2.17427	13.977	5.58937	13.1739	2.2806	8.6616	9.20569	12.8711	8.33252	7.40994	19.9987	13.3129	1.82391	9.20753	16.6292	22.2812
putrescine	18.6069	29.66	10.2804	8.38449	14.721	17.3379	9.24972	14.5443	15.4101	15.3063	12.2381	11.8849	9.59186	7.36471	5.47279	14.9094	12.7874	10.4159	5.39638	8.92455	11.2549	1.4412	4.59108	1.23524	5.49742	2.85953	0.130115	2.49765	2.06017	2.69204
pyridoxamine	18.6069	29.66	10.2804	8.38449	14.721	17.3379	9.24972	14.5443	15.4101	15.3063	12.2381	11.8849	9.59186	7.36471	5.47279	14.9094	12.7874	10.4159	5.39638	8.92455	11.2549	1.4412	4.59108	1.23524	5.49742	2.85953	0.130115	2.49765	2.06017	2.69204
pyruvic acid	79.5909	100	26.1437	40.3469	45.2204	66.8005	19.018	57.9552	32.6577	77.9193	12.6252	10.2363	11.6093	8.21275	5.96571	14.8664	8.82811	16.5374	7.49355	13.8593	8.51027	27.9493	27.0431	19.9859	42.0194	34.604	8.01472	23.5353	29.3457	50.5199
quinic acid	59.8562	100	14.1295	20.7368	24.0329	47.5045	12.0204	24.0449	19.3424	40.5404	25.753	21.7575	24.4956	6.50379	15.0736	34.9966	21.7685	56.6934	12.8772	29.8936	9.3665	2.63853	7.21435	3.26175	6.48033	5.61792	0.352981	3.55951	1.71807	3.21551
riboflavin	79.5909	100	26.1437	40.3469	45.2204	66.8005	19.018	57.9552	32.6577	77.9193	12.6252	10.2363	11.6093	8.21275	5.96571	14.8664	8.82811	16.5374	7.49355	13.8593	8.51027	27.9493	27.0431	19.9859	42.0194	34.604	8.01472	23.5353	29.3457	50.5199
serine	59.8562	100	14.1295	20.7368	24.0329	47.5045	12.0204	24.0449	19.3424	40.5404	25.753	21.7575	24.4956	6.50379	15.0736	34.9966	21.7685	56.6934	12.8772	29.8936	9.3665	2.63853	7.21435	3.26175	6.48033	5.61792	0.352981	3.55951	1.71807	3.21551
sphinganine	3.00877	0.808124	1.66471	1.21537	0.918452	2.19396	2.31325	1.49758	1.41883	1.96421	8.15216	8.05032	23.8603	31.6497	22.7696	8.05972	13.1794	6.16629	14.0029	34.2618	8.12187	0.640658	0.469467	0.550171	0.496975	0.405666	0.335493	0.552884	0.331385	0.497272
threonine/allothreonine	0.355571	0.272385	0.357579	0.469509	0.204176	2.1185	0.29257	0.230739	0.382966	0.35652	23.6181	25.1138	27.4356	36.0073	20.3265	27.3691	12.6414	20.8124	11.1752	33.2483	30.707	0.361792	0.284412	0.406693	0.342076	0.525265	0.283574	0.370326	0.252948	0.397577
trigonelline	16.8651	22.5088	12.8585	15.1388	12.2297	30.9595	14.534	15.3839	16.8426	18.4287	47.5793	67.8581	44.4148	40.3063	49.9508	43.3049	32.575	45.3448	41.5281	31.8623	72.6428	18.6007	19.7186	18.2819	44.0413	23.5033	13.5914	17.5105	22.6489	20.9941
tryptophan	15.7541	12.0943	57.6912	21.3326	37.9879	9.85939	9.35768	82.0344	19.3662	26.9096	0	0.882731	0	1.33988	1.8111	1.30175	1.21335	1.78159	1.46742	1.85488	1.28163	9.20717	7.60436	5.65119	21.68	17.483	7.05774	13.3983	4.73199	8.07183
tyramine and or isomers	9.15527	9.00126	11.5222	6.4461	7.6426	7.65853	6.72336	8.46986	8.13652	6.4456	2.62241	2.26434	2.53338	1.96935	3.32419	3.26569	2.7809	3.01207	2.00334	3.65683	3.13906	33.644	20.2665	40.9043	23.6002	25.7067	10.3653	33.3362	17.0467	36.0878
uracil	49.8216	41.9845	62.8163	48.7653	51.887	57.2461	42.9908	51.2387	50.8814	56.6113	32.6176	29.1389	29.2327	27.7928	33.8122	32.0065	32.0881	38.8889	25.2938	43.3269	27.9578	31.0177	33.2454	26.6643	30.9636	41.8801	23.3648	36.31	28.7554	42.9109
uric acid and or isomers	10.4795	3.57493	6.73128	4.04061	3.84584	5.14603	6.28538	18.025	4.21199	9.42536	100	44.7179	65.7184	49.7572	15.7847	63.5935	38.1471	61.0414	11.1903	56.1352	51.4927	0.949747	0	0	2.69032	1.26194	0	1.41608	0	2.00724
uridine	11.6351	7.60157	28.8478	7.72091	11.9924	35.2146	31.414	0	30.1185	10.4094	4.68538	15.5008	8.4598	10.2456	17.9826	4.81881	12.0287	11.9096	10.1494	42.4617	4.87426	69.8298	54.0434	44.5	19.074	100	87.8751	73.9875	17.9829	93.4342
uridine 5'-diphosphoric acid and or isomers	54.2957	32.0639	47.153	19.8299	30.5172	33.6877	25.7857	26.6254	29.7826	21.3669	13.4008	8.04116	10.5134	6.50709	7.98778	8.47786	5.69398	10.4977	3.92282	55.1947	4.38558	26.1139	15.6813	38.1609	29.3635	32.5797	19.8132	20.7392	11.2509	37.7151
valine	49.036	51.548	83.5858	47.8211	70.9345	79.2129	41.7701	53.5346	80.9032	45.5074	30.1861	33.0797	46.7399	51.6579	26.9821	31.1009	38.7482	27.0022	35.669	39.7869	33.571	67.9376	55.7819	61.2034	28.3858	59.135	54.0891	54.4379	37.0237	53.7522
vanillic acid	0	0	0	0	0	0	0	0	0	0	38.3964	37.8393	30.4061	28.6859	32.0951	28.0115	43.7164	59.8225	36.5779	37.4009	39.8115	58.0665	56.4707	79.1937	100	72.3195	40.8719	76.6409	30.4768	84.6465
xanthosine	14.3516	20.4258	21.2441	25.5841	5.5618	17.7821	37.3964	19.8516	23.5844	20.8055	42.5661	61.1852	29.6726	40.8197	31.6149	45.9851	34.746	71.3714	30.7917	65.4682	100	57.7785	46.0479	56.9261	72.5975	49.2572	32.1458	57.5492	66.1482	66.3679
xanthurenic acid	0	0	0	0	0	0	0.335083	0	0	0	64.7904	63.0931	72.7698	65.8869	54.6304	63.2246	87.9603	62.2606	52.4608	95.2573	64.9255	35.8411	33.1316	34.4694	44.0813	38.382	20.045	43.3938	35.4908	49.3924

## Sheet: 5abcd
Figure 5	normalized peak height exudates
metabolite	EOD A. thaliana	EOD A. thaliana.1	EOD A. thaliana.2	EOD A. thaliana.3	EOD A. thaliana.4	EOD A. thaliana.5	EOD A. thaliana.6	EOD A. thaliana.7	EOD B. distachyon	EOD B. distachyon.1	EOD B. distachyon.2	EOD B. distachyon.3	EOD B. distachyon.4	EOD B. distachyon.5	EOD M. truncatula	EOD M. truncatula.1	EOD M. truncatula.2	EON A. thaliana	EON A. thaliana.1	EON A. thaliana.2	EON A. thaliana.3	EON A. thaliana.4	EON A. thaliana.5	EON A. thaliana.6	EON A. thaliana.7	EON B. distachyon	EON B. distachyon.1	EON B. distachyon.2	EON B. distachyon.3	EON B. distachyon.4	EON B. distachyon.5	EON M. truncatula	EON M. truncatula.1	EON M. truncatula.2
2-hydroxypyridine	21.9261	92.9821	6.30065	9.89744	6.51219	8.95257	24.7701	100	5.3537	4.39446	5.4279	5.68851	6.43052	5.53244	3.62053	4.74699	2.55982	6.09321	8.04181	4.87753	4.26647	2.8222	4.60826	6.68923	6.39155	2.21446	2.19161	2.94356	2.07982	1.99883	3.05172	2.96928	1.85348	2.10879
2',3'-cyclic AMP	43.7607	96.3	50.7352	76.1692	7.46883	100	36.3928	68.6992	4.55795	3.16549	5.19607	4.7914	4.14854	5.32358	6.34758	5.02964	5.47318	28.1893	54.2885	31.9742	35.5156	5.46228	31.9635	54.2007	23.8414	3.08268	3.85392	3.38248	3.23848	2.08891	2.2703	3.91797	3.46833	9.22335
3-methyladenine	15.4044	100	38.5215	66.4563	37.3805	59.1283	24.6126	75.7543	0	1.00502	0.593988	1.13949	0.880192	0.784502	0	0	0	9.73463	14.271	9.27966	15.4082	8.72651	29.7415	17.5579	19.1155	3.6592	0.525246	0.742492	0	0	0	1.05318	0.507087	0
3,5-diiodo-tyrosine	1.61782	100	26.207	0.65966	1.01812	1.93949	1.73183	2.37667	0	0	0	0	0	0	0	0	1.08751	1.29813	0	0	3.18603	0	0	0	0	0.898416	1.18436	3.26037	0	0	0	0	0	0.887683
4-aminobutanoic acid	63.036	55.2734	4.77766	5.96062	11.8026	18.5241	7.26921	55.3701	1.36938	0	0.786066	1.64016	4.15781	1.118	4.01437	2.298	6.8325	6.7742	100	60.6271	6.27051	15.2806	90.4942	13.2058	8.56637	0	4.52254	6.19541	0.865619	0	0	1.7743	7.1574	6.654
4-guanidinobutanoic acid	28.9881	100	66.6335	48.622	24.1285	39.6674	31.0442	45.0893	8.26445	4.63611	5.81967	7.35809	6.82912	5.73874	16.8166	11.2635	12.1166	15.8052	12.1562	9.12307	12.5736	6.1354	28.8193	20.3581	18.7553	3.35253	1.94501	3.97851	4.6292	3.9341	3.22538	12.5384	16.7408	19.2813
4-hydroxy-2-quinolinecarboxylic acid	0.356408	20.1795	9.1906	20.4822	8.14998	16.4616	8.34577	100	2.23027	2.15903	1.92371	1.79213	0	2.33296	12.0906	17.2063	0.560689	2.15651	0.433105	0.676735	2.36783	0	0.401004	2.78834	7.33809	1.09364	0	0	1.61037	1.39533	1.62123	2.05351	0.476148	0.401389
4-hydroxyproline	4.74522	65.0281	5.40814	33.5561	19.7395	10.9001	9.64909	100	0	0	1.09309	0	0	2.11272	11.8671	11.9326	0	14.7685	6.86295	7.51474	6.429	3.35588	5.7801	23.0113	27.6169	0	1.00035	0	0	0	0	1.62847	1.75973	1.94605
4-quinolinecarboxylic acid and isomers	47.0915	100	74.5775	74.9811	76.843	95.3355	61.7196	78.0137	5.76126	1.67745	6.52363	3.30008	2.0194	0.601574	2.33952	3.15358	0.652504	16.8715	22.8167	19.7775	20.4293	18.4867	12.8039	25.0195	18.4745	4.92535	3.94811	5.29244	3.76195	4.22644	0.854061	1.41318	0.928757	1.56339
5-oxo-proline	42.783	100	37.8095	35.0445	10.4013	57.0718	18.1054	31.4261	2.45089	2.04443	3.47744	2.57969	2.59108	2.58892	5.03921	4.31837	2.72613	10.3224	56.2149	37.7855	16.5512	21.2107	49.9275	21.4824	11.5433	2.90915	2.32215	2.02078	1.95963	1.41573	2.23274	2.9525	2.59211	2.36033
5'-methylthioadenosine	31.3976	100	33.5601	90.0449	68.2636	95.7894	49.341	78.4796	35.6036	29.8579	26.3429	25.0071	34.492	39.9761	9.42073	7.40277	10.8071	17.0879	27.0243	26.3396	7.38677	11.2239	19.2654	10.8099	16.8449	5.44403	6.94319	0	7.12094	8.8461	5.80168	7.19867	6.95961	3.74264
adenine	22.1869	100	61.1858	88.9388	41.1825	79.6046	70.6201	74.0187	82.0203	64.244	55.6286	69.4022	64.9136	69.2299	10.6697	7.82622	12.5362	38.6062	48.7712	50.4436	55.7983	32.5053	58.1792	77.6	62.7164	21.6699	18.5646	24.3247	24.8241	23.4519	20.9203	12.102	5.29391	13.2992
adenosine and isomers	15.9025	100	53.006	60.2223	6.78007	85.7743	52.4705	69.523	4.33665	3.18597	3.0495	3.74869	2.37864	3.61501	13.6667	8.12852	15.2267	38.119	41.9111	48.4008	41.1478	5.09387	41.5158	71.237	48.429	2.74202	2.2061	1.99879	3.02908	2.51451	3.15977	15.088	11.4743	12.7133
agmatine sulfuric acid	4.69731	13.9016	3.24938	10.3367	10.0105	8.92121	6.12309	21.3699	0.266415	0.107668	0.177272	0.311014	0.625821	0.216189	9.12225	13.2021	45.5113	2.04258	7.56765	3.38694	3.98927	6.26586	20.1277	6.03037	6.26945	0.0532085	0.248456	0.175144	0.196228	0.320154	0.297768	12.3152	100	77.8877
alanine	19.2251	100	6.44206	4.65907	2.66635	28.9908	5.23342	5.87896	0.433586	0	0.418207	0.635011	0.661778	0.285203	0.682509	0.826694	0.839614	2.9188	91.9569	15.4623	5.28497	8.45426	38.2526	5.8256	2.58353	0.545286	1.33885	1.87752	0.280372	0.557176	1.29815	0.454428	1.41388	1.25927
allantoin	13.5826	64.1923	70.9596	100	49.8572	68.5874	30.7731	45.109	26.9616	50.4177	42.0129	24.0858	8.8014	34.2071	33.9439	22.944	12.8806	13.0718	11.5644	7.82193	18.2538	5.16135	23.1647	24.0775	30.3994	16.8124	5.34126	6.80281	16.3699	33.1108	16.1498	37.2336	12.6902	5.76331
alpha-aminoadipic acid	72.7814	70.5427	55.4296	76.7595	74.189	95.9488	27.5161	100	0	0	0	0	0	0	0	0	11.638	18.9919	25.8422	42.9051	19.4808	15.1632	60.0771	32.1589	11.7279	9.24368	0	0	0	0	0	4.57318	5.90636	0
arginine	19.9093	9.43906	65.7866	66.6773	11.1059	84.9629	35.9155	25.8392	1.28948	1.19582	1.32253	1.13984	1.20379	1.20477	4.666	5.57861	4.07026	15.0026	36.6792	25.8806	26.7503	13.4218	100	28.3211	24.356	0.933067	1.70736	1.57748	1.47729	1.19125	1.64734	4.48952	46.6386	14.9491
asparagine	11.933	21.2126	8.27301	8.7103	3.38383	31.9608	6.52647	8.70765	2.07966	0.915816	1.05633	1.1432	0.924307	1.01148	58.5687	56.4314	27.3663	3.02336	21.4662	19.4974	8.85144	9.61528	11.0846	12.5576	3.09868	1.2088	3.68585	3.05266	1.80825	1.04394	2.96238	42.2502	100	97.5888
betaine	90.3841	54.5401	69.9758	63.7938	51.755	69.2641	51.0426	49.4	37.6802	34.0086	36.6151	39.1778	56.0761	30.0462	55.9702	36.1524	43.3526	59.8904	87.2967	87.8691	53.2034	66.4854	100	67.7501	35.1692	30.6851	41.3924	51.5739	31.7452	37.6769	38.2795	37.0351	29.3829	29.0472
caffeic acid	54.0151	100	28.3283	31.1682	30.7907	42.331	42.5969	72.4987	7.06674	2.59298	3.93979	4.45919	6.05827	3.97334	3.44091	4.84667	0.77289	23.1797	25.9945	29.9036	17.0707	15.2648	24.3056	25.7625	17.5726	3.40845	4.211	5.71037	3.49236	2.20171	3.2815	2.3022	2.4827	3.29166
citrulline	49.6299	89.8437	40.9921	19.0526	15.2872	65.451	30.2937	70.7522	4.78972	0	0	7.10125	13.0195	0	9.37056	13.1888	9.26018	19.632	47.3846	69.4661	12.7134	19.2588	100	30.4126	20.9517	0	6.41951	7.68691	4.44022	3.28386	0	6.84264	37.4839	20.2356
cytidine	56.4427	100	35.0544	76.681	3.11704	64.4728	36.3917	16.0891	40.6781	15.1436	13.6067	28.8519	47.9456	31.6217	5.28131	2.93234	7.9707	12.1268	51.6612	34.97	13.8425	3.763	28.4087	18.0934	7.42681	4.62046	8.47153	7.67119	4.33633	2.53113	4.82424	4.29055	1.19147	6.2367
cytosine	71.1474	100	77.2552	85.4313	47.5145	80.2512	55.1983	72.6958	6.3207	5.56486	6.11077	4.61771	14.0277	11.198	6.47203	7.03886	5.1283	7.46555	23.3116	21.7932	7.94554	13.1444	8.86428	13.3141	8.83708	4.56128	5.05147	6.07899	4.59748	5.44905	5.17435	4.64453	5.95174	3.24795
deoxycarnitine	28.0347	100	40.5207	39.8925	24.5471	52.8741	29.7387	64.1212	0.25711	0.199774	0.211254	0.211362	0.41376	0.237199	0.207908	0.138942	0.0797512	10.1671	8.47721	15.8597	7.47484	4.1735	13.8796	17.6897	9.39857	0.130106	0.0777819	0.0863436	0.0671281	0.0886493	0	0.0990319	0.085203	0.0615294
deoxycytidine	37.8631	77.988	28.2978	43.8287	0	41.3144	18.9901	13.5492	52.844	54.5508	27.0796	62.2491	100	60.289	20.1573	16.8112	32.9502	11.1447	45.1545	31.7755	10.141	6.74956	36.3787	15.1696	9.71746	11.4141	25.4829	48.9481	15.4715	11.8157	17.2902	25.5823	3.64969	37.3791
dihexose (ex. sucrose, palatinose)	7.94337	100	20.0989	46.2608	19.5571	23.5213	18.0939	10.8428	4.04092	5.27768	6.4072	1.67004	1.66229	4.55134	3.03021	1.98777	1.77953	15.1704	7.29976	12.9593	10.6246	5.69867	7.5352	18.9606	29.6478	1.90087	1.39334	2.80946	2.80087	3.77579	2.75919	1.77771	2.97275	2.07894
dihexose (ex. trehalose, melibiose)	36.5506	96.9797	52.2837	58.2364	35.6787	100	39.9901	50.6784	0	0	3.316	0	0	0	0	0	0	18.4243	39.7177	48.2284	35.7767	14.4265	45.9309	47.3488	27.7183	0	0	0	1.9255	0	0	0	0	0
ferulic acid	12.4626	34.7416	29.4741	45.0731	34.4291	100	22.1112	35.0783	7.35127	0	9.72571	5.11286	6.68355	8.13553	21.3257	31.3334	10.1045	17.5938	18.9918	13.1749	10.2735	6.5713	12.4335	12.6043	11.4043	12.3761	6.48496	5.316	6.63769	6.16795	5.8295	19.7357	0	4.33683
fumaric acid	100	4.71396	19.2157	30.6154	20.617	78.4043	15.6692	47.4739	1.76809	0.901143	1.82823	1.70615	6.74903	1.83287	2.38452	3.23985	1.93646	17.0817	56.6175	58.4656	16.2935	16.2511	28.1476	48.2055	13.9925	1.45609	1.33518	3.62889	0	1.66791	0.726251	1.86888	2.79138	2.53292
gluconic acid	44.1834	100	52.3433	10.7849	20.3474	74.951	74.7631	41.1874	11.0479	15.7795	9.69261	10.4835	7.48866	14.6813	53.5861	33.203	20.6083	20.1769	16.5745	32.3841	30.7968	9.53585	3.44398	66.5887	26.2368	2.69031	3.23473	4.62068	4.46558	4.55011	5.04008	24.7275	19.6267	22.7622
glucuronolactone	29.5729	65.9852	100	14.7993	18.1816	10.4655	9.53657	26.671	2.13581	2.08282	2.89432	1.57808	0	2.19782	8.29439	0	2.01863	50.4488	33.5038	9.60971	23.8674	18.423	40.9302	28.6419	81.0361	1.36946	0	3.07303	1.88501	1.36453	1.73354	4.28969	7.10838	5.32846
glutamic acid	53.0555	95.0011	54.683	35.5465	32.1429	100	22.3848	31.8406	0	0.0371962	0	0.0248734	0	0.0516207	0.460285	0.276606	0.903429	24.3601	68.4419	95.2576	68.8989	52.1056	88.5721	69.4737	12.4201	0	0.0616152	0	0	0	0	0.274566	0.45357	0.156738
glutamine	25.3569	100	29.2428	18.1725	12.1097	55.4472	16.0171	22.313	0.333483	0.208979	0.322622	0.310246	0.188867	0.202951	0.388959	0.361566	0.234685	8.25038	33.9907	27.7991	12.4414	9.95765	26.5312	19.4681	7.51776	0.265461	0.327379	0.274093	0.255495	0.345851	0.694844	0.257625	0.352999	0.196628
glyceraldehyde or lactic acid	69.0279	48.8647	12.2368	6.33748	19.1201	26.4743	14.9686	72.4664	11.6299	1.99714	4.42004	18.7044	33.7166	10.2332	17.1107	26.2232	14.5745	19.6023	100	62.8863	18.5823	32.2248	72.4198	22.5236	17.4464	4.16434	36.5705	40.7229	6.05186	2.12722	14.1888	10.0462	17.6449	26.0206
glycerol phosphoric acid	1.41025	1.96824	0	0	0	2.595	0	0	31.6012	36.8811	24.8068	18.8105	20.4151	36.0516	100	46.3363	50.1498	0	0	0	5.35619	5.54858	0	0	0	5.9821	7.54395	10.414	8.97546	5.69557	6.30969	60.9443	14.6198	40.0655
guanine	22.6394	72.5716	51.826	80.7184	16.5063	48.4116	64.5508	100	44.5373	42.2819	31.4983	39.1038	50.0394	48.5393	14.0346	10.647	11.6266	26.184	21.2442	17.3502	21.3182	13.2651	25.3	36.832	48.8979	10.4763	11.0983	11.8615	8.56469	12.6155	8.88202	16.3997	4.98027	13.8019
guanosine	3.26568	21.0326	9.45451	17.0322	2.46898	17.8334	8.13118	19.9337	100	76.9565	54.8216	68.7435	52.8391	75.5732	0.741149	0.795328	0.59273	5.12779	7.89991	4.88094	6.09079	1.64929	5.59249	10.626	9.43622	16.1452	10.4023	10.5943	14.8307	14.7006	16.1598	0.883756	0.410408	0.870185
histamine	3.47584	5.93903	0.393848	0.36111	0.236144	0.628986	1.92964	5.48077	77.7676	27.4053	33.4843	94.6633	100	58.6015	5.87584	7.57951	4.32848	1.42857	3.43148	0.731157	0.526607	0.338551	0.565008	2.9707	1.83326	21.376	60.2059	46.6937	33.1836	15.0354	44.3344	3.13433	6.37264	5.41777
histidine	31.4305	76.4694	27.9086	19.0247	4.19788	100	30.5339	13.3815	0.58597	0.794133	0.792143	0.627068	0.606918	0.76611	1.39728	0.903886	1.28368	14.9299	51.3338	52.7287	23.8585	12.0167	88.5195	34.5717	13.6835	0.720326	0.861536	1.0433	0.741199	0.362508	0.555012	1.48976	2.83719	6.21563
histidinol	12.0376	100	21.3829	22.2071	28.1917	80.8714	17.9591	38.9563	22.7092	18.2546	15.3958	21.5217	21.8999	25.4095	5.65792	4.96677	3.88697	7.23573	20.2587	13.9901	16.2277	5.85356	12.2178	27.7977	14.8384	10.3439	10.5789	11.1242	8.45132	15.1283	11.476	3.86045	2.82238	2.49873
hydroxycinnamic acid	11.3915	92.0692	35.4312	33.7486	22.8622	100	25.6277	70.0469	3.84771	2.151	3.19036	1.88944	2.62533	3.46211	3.82629	4.63381	2.7169	15.5993	22.9373	11.1652	12.2446	6.79476	13.1175	16.2778	9.90363	1.37022	1.22643	2.40228	1.14185	1.03734	2.34685	2.67959	1.18863	2.20526
hypoxanthine	6.89801	4.82639	2.27325	3.90861	13.8718	3.2456	5.92678	100	2.2356	11.2345	8.55642	1.70206	8.17808	2.43676	2.00712	2.79251	0.549171	4.51148	2.26932	2.01662	2.33253	10.8939	2.99447	3.31348	27.1508	0.890384	2.30508	2.65457	0.932261	3.21776	0.754494	0.630373	2.51694	0.729736
indole-3-acetic acid	0.955257	4.22587	2.43246	3.15073	2.18413	2.2574	2.49166	2.75063	52.0815	32.3318	28.634	16.8575	100	47.8943	0.333741	0.454166	0.211917	0.840948	1.02587	2.05018	2.3697	0.424514	4.57626	2.6358	1.82976	6.07671	24.8081	16.7395	13.7423	15.7279	30.6498	0.185825	0.375098	0.213741
isoleucine	26.9829	100	48.463	74.3831	18.4492	71.7553	21.6331	25.5484	3.41486	1.81307	3.32168	3.2108	2.5141	1.87686	3.07144	3.00357	3.08225	13.2267	42.7031	28.4085	26.7824	15.4859	36.362	23.8484	19.6947	2.6021	3.55118	3.49755	2.41728	2.74506	3.23633	3.24617	3.52307	2.81508
isomer of 5-methylcytosine	29.7084	73.6871	47.8964	82.9029	8.16134	68.1117	35.2697	14.9005	79.6688	76.2651	82.9953	74.0811	100	74.564	41.6103	49.4882	48.2944	14.181	21.6999	13.3727	15.1849	7.32913	16.9873	17.2553	11.1816	31.639	24.7554	48.4726	27.2173	33.7812	26.772	50.1246	24.5423	68.559
isomer of kynurenine	6.31425	0	9.98361	7.42957	8.855	8.30669	8.20084	7.32088	89.4547	76.7708	68.355	96.1798	57.1376	100	6.794	7.57711	5.9388	10.0137	0	0	11.4267	4.46591	3.71272	5.87075	5.81981	8.74822	9.50897	6.13457	12.515	20.1824	19.9373	0	0	0
leucine and/or norleucine	14.3872	100	26.9294	42.0867	12.0053	41.9384	16.8433	25.697	1.427	0.800416	1.3576	1.21149	1.46527	0.980421	1.25147	2.1279	1.38682	13.3328	25.2634	20.5961	24.1959	11.9439	32.2587	18.9937	16.0396	2.00722	3.21867	2.71297	1.56372	2.31633	3.07172	2.13629	1.88626	2.09486
lysine	27.7382	34.0516	0	0	0	22.4124	0	0	6.6451	7.14725	10.8755	6.69338	27.7666	12.0201	12.4904	9.46213	18.697	0	0	0	100	38.1474	26.0212	0	0	13.7689	28.2261	42.7052	13.1214	9.00507	11.1608	11.2148	32.9172	38.8812
methyl indole-3-acetic acid	44.9772	81.1705	96.6412	70.9063	75.8412	100	56.0831	72.8991	15.6799	13.9008	11.5344	12.398	14.7342	15.5587	13.5478	9.68277	7.89277	19.2373	13.8302	18.1702	10.4033	14.6867	12.9169	25.9632	17.8581	3.13878	4.03866	3.61203	4.71672	4.13252	7.40508	7.61034	4.44438	7.75191
N-acetyl-glutamic acid	25.4058	91.7957	64.0435	34.6979	61.6757	31.3454	24.4071	100	2.26913	3.22866	4.57767	2.45803	7.04809	1.87911	3.23286	8.18892	4.96115	13.8922	25.1479	15.4944	10.1327	15.5671	9.3877	20.1262	29.4315	1.71022	1.85988	2.97836	1.11188	1.60468	1.27845	1.24445	8.88607	3.09693
N-acetyl-hexosamine	45.1286	49.0909	25.3021	32.6117	8.75072	48.1988	32.0678	100	46.1166	29.2858	27.8824	44.1129	45.6751	47.4724	55.9578	36.1651	24.6886	16.5426	36.8182	31.9904	16.8463	10.6534	29.7327	22.4519	36.3645	10.2124	10.4284	12.3955	10.2878	6.8696	10.2542	36.3193	14.4951	21.0457
n-alpha-acetyl-asparagine	9.71354	100	9.3258	19.9543	10.5371	61.3536	7.03599	36.5332	0.565257	0	0	0.565687	0	0	0.81631	0	0.79673	2.65754	1.40998	0.944153	4.59525	1.02351	3.867	4.83173	2.91446	0.57021	0	0	0	0	0	0.430689	1.31238	0.82842
N-trimethyllysine	11.2184	100	33.9895	59.7729	8.73716	62.5789	31.3861	57.5903	0.776095	0.907965	0.754895	0.54479	0.468216	0.613848	15.4964	10.3663	10.643	13.3249	13.5004	13.4843	16.5699	5.08199	20.6621	22.4989	20.0721	0.338846	0.472014	0.594408	0.480183	0.430754	0.713438	8.78707	13.1111	9.94461
nicotinamide	22.7017	50.6244	53.8715	66.9374	33.8952	34.7817	29.4358	55.3265	68.8973	100	47.7896	52.2274	46.6179	95.3955	66.7381	35.586	26.7448	52.0842	24.4208	48.6512	29.7738	25.9035	25.6745	20.3747	27.3622	35.445	30.0452	24.0219	31.788	69.5937	46.604	52.2008	15.6407	38.5776
nicotinic acid and/or isonicotinic acid	43.6877	46.8966	53.7148	100	17.79	50.3288	25.6849	38.8237	5.69053	3.89172	4.41778	3.92074	3.60296	2.74876	1.49175	2.21195	0.511481	7.0893	9.51422	9.0374	9.95064	6.37406	9.03247	7.21174	6.62715	3.30269	1.99406	2.20738	2.64578	2.66619	1.53857	1.37274	1.01119	1.41598
pantothenic acid	20.4957	100	50.6401	72.4275	14.1306	76.7943	57.612	61.8013	12.6402	10.2645	10.2334	9.66192	10.1855	11.4313	37.6008	30.1652	14.4889	21.8796	14.5445	24.7227	23.298	6.57639	22.75	45.8373	42.3032	2.83861	1.54986	2.31841	2.08381	2.42261	2.02291	20.2876	17.0542	9.65068
phenylalanine	8.55667	100	22.8794	21.351	13.5582	49.653	16.8761	31.2806	0.0912555	0.0717875	0.0699134	0.102282	0.479203	0.0680485	0.157233	0.225241	0.440979	14.7603	21.7409	19.3404	15.0285	6.89871	88.7269	26.6399	19.5126	0.082997	0.272805	0.623789	0.085804	0.0555675	0.120175	0.13206	0.577018	3.11732
pipecolic acid	95.2967	45.417	34.7272	33.457	92.1112	28.045	26.5299	100	1.826	1.7199	1.12544	2.27712	1.94577	1.70164	13.3934	14.0375	9.1714	51.3266	76.1019	60.5648	24.8828	34.3201	29.8205	26.9197	35.4378	2.18643	2.53021	3.43674	2.28889	1.58416	2.14797	8.82564	20.7503	14.8481
proline	30.1935	100	20.7653	13.451	10.3055	39.302	10.3162	56.4378	1.46463	0.355637	0.622732	1.21244	1.397	0.987662	4.00148	4.08719	3.01435	10.4404	76.5309	35.6656	10.3855	15.7764	49.8572	14.8724	8.79364	0.521996	2.13509	2.78558	0.940379	0.457327	1.57864	1.98524	5.10278	4.16266
pyridoxine	27.2795	100	41.6252	58.4866	29.4108	55.5317	31.9571	60.7015	3.16511	2.06257	2.10786	2.37219	3.16658	2.85491	34.6831	20.5873	20.9514	10.0009	14.9834	12.1703	10.3852	5.15531	20.1591	12.0049	12.5637	0.648476	0.926641	0.922002	0.819321	0.6617	0.991146	16.8227	12.815	8.33479
quinic acid	8.27518	29.8345	11.629	6.72859	8.31555	27.5697	9.2815	18.2347	100	77.6107	66.2295	57.915	63.8582	73.2577	3.93229	4.3656	2.30047	6.83548	3.70998	7.43681	7.23685	3.32798	2.14717	14.0568	6.1985	17.9842	13.7305	12.3829	14.6768	14.1377	13.1719	3.19102	1.90129	2.94595
salicylic acid	40.5715	100	21.139	24.5313	27.162	45.4388	46.2136	96.1796	7.65454	5.97174	7.13301	5.83333	5.90839	4.78001	5.34012	13.3296	2.74177	27.1201	42.708	26.4938	12.477	13.124	23.1108	42.6257	37.6653	3.91489	6.50339	10.5064	3.83047	3.24715	9.26778	6.03298	3.74325	3.58638
serine	70.604	100	28.9049	17.9309	13.5551	37.8425	12.5873	25.8185	12.6048	6.04886	10.4755	12.224	10.2872	8.23451	35.632	39.9774	37.0422	11.7219	73.9365	53.9037	16.8455	22.2238	63.2373	18.9583	11.2232	9.897	15.6771	13.7061	8.41562	4.95037	12.4489	24.4953	31.1471	21.1827
sn-glycero-3-phosphocholine	30.0448	34.0676	24.0571	26.3811	17.4113	39.1602	17.0089	39.9648	19.5172	24.125	20.8166	12.3055	10.8412	18.3109	100	54.1365	56.7177	26.2761	12.5912	18.473	15.9163	11.5885	44.1281	26.7904	20.5001	5.89533	7.72242	8.27954	9.70542	6.47132	7.37394	58.8046	13.6359	39.5394
threonine/allothreonine	54.9682	83.9566	17.6509	20.3205	9.716	42.8478	10.6707	10.7858	2.7635	0.901819	1.01646	2.30301	1.96172	0.970823	4.84742	3.76771	7.19917	6.57947	100	69.915	15.5034	23.7089	49.9664	20.3971	4.94099	2.0004	3.36586	4.85544	2.15379	2.70545	3.66174	1.85368	12.4231	8.30265
thymine	7.42014	17.2926	13.148	8.75599	37.7337	27.0312	6.3702	100	1.39206	0	1.15387	1.08227	1.30774	1.32708	2.30059	2.11736	1.1868	3.76914	4.64847	6.49031	2.17618	5.20323	2.87999	4.26872	2.83045	0	1.91699	2.36362	0	0	0	0	0	0.827012
trans-cinnamic acid	3.65462	17.8325	11.7767	11.4252	8.41577	31.0345	13.1638	10.0775	0.38981	0.156091	0.327014	0	0.23053	0.435371	0.601417	1.19162	0.211205	55.5102	49.9283	94.6998	30.0875	16.7167	18.3507	100	25.1628	0.230438	0.25718	0.414011	0.255076	0.205538	0.386863	0.666605	0.343963	0.82374
trigonelline	0.340996	5.80706	1.13537	0.839729	0.451943	3.73405	1.01687	3.55991	0.380806	0.36202	0.314833	0.269834	0.193657	0.389579	100	77.5774	64.1221	0.701519	0.127834	0.191788	0.476132	0.121124	0.21154	1.33533	1.05789	0.151495	0.0874241	0.10918	0.161206	0.155954	0.127423	40.6926	29.0577	35.3623
tyrosine	15.1504	100	15.554	28.7294	8.89333	61.0648	15.6617	43.9388	0	0	0	0	0	0	0	0	0	6.54841	37.0889	12.7132	5.41418	3.89807	30.8427	18.6599	14.1403	0	0	0	0	0	0	0	0	0
uracil	10.421	20.384	3.37893	2.58024	7.09213	10.3362	3.24062	100	0.358838	0.22885	0.365844	0.381025	0.869401	0.348334	0.714124	0.790417	1.09368	2.5611	4.73521	4.28206	1.77312	2.83693	2.44748	2.55859	2.87432	0.193605	0.452335	0.655627	0.143291	0.179871	0.19138	0.306193	0.0946525	0.337669
uridine	15.5768	81.8774	35.4519	100	4.95009	49.3374	37.7947	26.8857	20.2643	17.0842	17.2554	13.9023	6.9309	14.3035	3.52147	3.11052	1.97245	10.952	7.81293	9.99872	12.1302	1.11452	4.52473	16.9657	7.15249	3.96361	1.70651	2.00934	3.0485	3.48354	3.16537	3.5092	0.467763	1.1736
valine and/or norvaline	23.4501	100	41.1602	45.9111	13.098	48.0542	19.2522	32.0359	1.02333	0.513735	0.920954	1.25776	1.0404	0.827345	2.04514	1.76324	1.9113	14.6553	54.2808	34.8528	22.7156	17.8513	42.9897	21.3477	15.846	1.31763	1.77903	2.7319	0.844031	1.59752	2.80284	1.53216	3.08682	2.35537
xanthine	53.4849	100	61.0514	98.4419	86.4537	73.5663	66.9661	93.7372	16.9746	11.763	13.9889	13.2443	14.7558	14.636	35.0528	32.0727	28.7015	32.5922	30.7149	20.2059	34.8199	94.3261	30.1279	32.3431	38.7679	6.78902	8.59197	8.45689	6.1599	6.87711	6.04492	19.6612	18.1478	13.3983

## Sheet: 5e
Figure 5e
fold change day/night	average			standard error			significance EOD-EON
metabolite	A. thaliana	B. distachyon	M. truncatula	A. thaliana	B. distachyon	M. truncatula	A. thaliana	B. distachyon	M. truncatula
n-a-acetyl-asparagine	11.4394	1.98338	0.627278	4.23445	1.60422	0.432279	1	0	0
nicotinic acid	5.81345	1.69091	1.10928	1.07674	0.196808	0.402033	1	0	0
cytosine	5.63162	1.54758	1.34635	0.478452	0.300544	0.209018	1	0	0
uridine	4.98043	5.16437	1.67058	1.31052	0.654269	0.599478	1	0	0
methyl indole-3-acetic acid	4.49792	3.0989	1.57136	0.407615	0.206205	0.301039	1	0	0
deoxycarnitine	4.35868	3.40096	1.73581	0.826297	0.495542	0.471385	1	0	0
pyridoxine	4.15705	3.16529	2.00729	0.709355	0.259958	0.414539	1	0	0
4-quinolinecarboxylic acid and isomers	3.93434	0.864182	1.57365	0.316212	0.302517	0.584585	1	0	0
hydroxycinnamic acid	3.62067	1.8022	1.8403	0.89195	0.253704	0.350029	1	0	0
3-methyladenine	3.36947	0.893697	0	0.666017	0.737119		1	0	0
allantoin	3.31844	1.97159	1.25286	0.594462	0.456977	0.60985	1	0	0
N-acetyl-glutamic acid	3.11375	2.03545	1.23855	0.62551	0.478264	0.617216	1	0	0
4-guanidinobutanoic acid	3.10503	1.83464	0.827768	0.592866	0.185037	0.161648	1	0	0
ferulic acid	3.04103	0.864449	2.60728	0.733645	0.244675	1.06809	1	0	0
N-trimethyllysine	2.91764	1.34201	1.14644	0.698373	0.169807	0.198635	1	0	0
a-aminoadipic acid	2.53225	0	1.11054	0.350135		1.22288	1	0	0
pantothenic acid	2.24802	4.86671	1.75038	0.440191	0.218647	0.479061	1	0	0
caffeic acid	2.24362	1.25935	1.12182	0.401236	0.219065	0.457916	1	0	0
xanthine	2.01881	1.98889	1.87136	0.261661	0.117747	0.154174	1	0	0
dihexose	1.69469	1.72215	#DIV/0!	0.295016	1.99143	#DIV/0!	1	0	0
trans-cinnamic acid	0.275013	0.879772	1.09264	0.246536	0.257474	0.520167	1	0	0
5'-methylthioadenosine	4.02166	5.60019	1.54353	0.589467	0.469445	0.249622	1	1	0
5-methylcytosine *	3.07733	2.53105	0.973238	0.677955	0.166309	0.272204	1	1	0
guanine	2.1732	4.03161	1.03202	0.411383	0.268886	0.306928	1	1	0
glycerol phosphoric acid	0.547787	3.75253	1.69927	0.712002	0.440599	0.567395	0	1	1
kynurenine *	1.36556	6.33416	#DIV/0!	0.351826	0.566496	#DIV/0!	0	1	0
guanosine	1.93266	5.1783	0.983764	0.440945	0.516845	0.231397	0	1	0
N-acetyl-hexosamine	1.6939	3.97938	1.62554	0.401469	0.37132	0.467139	0	1	0
adenine	1.2664	3.03119	1.01098	0.193147	0.164552	0.27799	0	1	0
deoxycytidine	1.57511	2.73735	1.04966	0.474079	0.516862	0.497138	0	1	0
indole-3-acetic acid	1.29804	2.57832	1.29065	0.287643	0.694578	0.354308	0	1	0
histamine	1.55982	1.77478	1.19157	0.633412	0.388768	0.270008	0	1	0
trigonelline	3.99842	2.41046	2.29943	1.37604	0.251542	0.313702	0	0	1
sn-glycero-3-phosphocholine	1.29406	2.3305	1.88296	0.221784	0.28513	0.530794	0	0	1
asparagine	1.12908	0.518156	0.593591	0.36686	0.209471	0.267401	0	0	1
agmatine sulfuric acid	1.41182	1.32024	0.356649	0.40982	0.390801	0.453217	0	0	1

[truncated: 2 more sheets: 6, 7]
